# Supplementary material for: Prevalence and determinants of depression, anxiety, and perceived stress among patients with chronic comorbidity attending outpatient clinics in Addis Ababa during the COVID-19 pandemic
Source: PLOS Glob Public Health. 2026 Feb 25;6(2):e0005838. doi: 10.1371/journal.pgph.0005838 (PMC12935201; doi:10.1371/journal.pgph.0005838)
Supplement: S1 Table — (XLSX) [file pgph.0005838.s001.xlsx]

## Sheet: Sheet1
S1 Table: Assessment of multicollinearity among independent variables
Variable	B	Std. Error	Beta	t	Sig.	Tolerance	VIF
(Constant)	45.734	4.248	-	10.766	0	-	-
Duration of chronic disease in years	-0.013	0.026	-0.088	-0.478	0.633	0.51	1.953
Sex of participant patients	-4.931	1.399	-0.168	-3.527	0	0.723	1.384
Age of participant patients	-1.202	0.312	-0.208	-3.647	0.518	0.016	62.844
Marital status of participants	4.472	1.496	0.142	2.989	0.003	0.723	1.384
Educational status of the patients	-5.514	0.659	-0.399	-7.8	0.436	0.655	1.527
Occupation of the patients	-5.233	0.725	-0.295	-7.35	0.463	0.869	1.464
Place of residence of the patients	4.661	1.405	0.129	2.89	0.004	0.82	1.211
Family size of the patients	1.412	1.295	0.085	1.09	0.813	0.84	1.192
How primary care giver for children or other relatives	4.91	1.322	0.167	3.714	0	0.814	1.229
Number of rooms in the house	0.224	0.829	0.001	0.27	0.977	0.761	1.314
Chronic kidney disease	4.492	1.937	0.129	2.44	0.015	0.679	1.473
Hypertension	1.342	1.434	0.042	0.936	0.387	0.769	1.413
Cancer	1.987	2.151	0.053	0.924	0.361	0.598	1.673
Diabetes	1.396	1.684	0.043	0.829	0.468	0.569	1.758
Chronic heart disease	3.462	1.599	0.108	2.248	0.025	0.79	1.415
Chronic lung disease	5.194	3.969	0.194	1.304	0.206	0.903	1.432
Others (comorbidity)	1.462	3.369	0.019	0.44	0.66	-	1.107
Age of onset of illness	-0.046	0.315	-0.045	-0.147	0.883	0.571	1.752
Presence of respiratory symptoms in the last 2 weeks	2.879	1.991	0.952	1.446	0.149	1.136	1.136
Contact history with known covid-19 case	1.379	2.049	0.029	0.673	0.501	0.897	1.115
Having social support if infected with covid-19	-0.433	1.637	0.012	-0.265	0.791	0.816	1.225
Use of sanitizer	-0.04	1.776	-0.001	-0.023	0.982	0.886	1.169
Physical activity	3.149	1.344	0.1	2.342	0.02	0.885	1.117
Substance use	-5.552	3.077	-0.103	-1.594	0.133	0.941	1.093
Social support	-2.665	0.792	-0.152	-3.366	0.001	0.807	1.239
