# Supplementary material for: Prevalence and determinants of depression, anxiety, and perceived stress among patients with chronic comorbidity attending outpatient clinics in Addis Ababa during the COVID-19 pandemic
Source: PLOS Glob Public Health. 2026 Feb 25;6(2):e0005838. doi: 10.1371/journal.pgph.0005838 (PMC12935201; doi:10.1371/journal.pgph.0005838)
Supplement: S2 Table — (XLSX) [file pgph.0005838.s002.xlsx]

## Sheet: Sheet1
S2 Table: Distribution of comorbidities among study participants.
		Frequency	Percent	Valid Percent	Cumulative Percent
Valid	renal	21	4.9	4.9	4.9
	hypertension	24	5.6	5.6	10.6
	cancer	74	17.4	17.4	27.9
	diabetics	32	7.5	7.5	35.4
	cardiac	47	11	11	46.5
	chronic respiratory illness	33	7.7	7.7	54.2
	renaland hypertension	31	7.3	7.3	61.5
	renal and dm	4	0.9	0.9	62.4
	renal and cardiac	3	0.7	0.7	63.1
	renai and cardiac	1	0.2	0.2	63.4
	hypertension and cancer	4	0.9	0.9	64.3
	hypertension and dm	46	10.8	10.8	75.1
	hypertension and cardiac disease	21	4.9	4.9	80
	chronic respiratory illness and hypertension	5	1.2	1.2	81.2
	HTN and HIV	1	0.2	0.2	81.5
	cancer and cardiac	1	0.2	0.2	81.7
	cancer and asthma	2	0.5	0.5	82.2
	dm and cardiac	6	1.4	1.4	83.6
	dm and chronic respiratory illness	1	0.2	0.2	83.8
	dm and RVI	2	0.5	0.5	84.3
	dm and hematology	1	0.2	0.2	84.5
	cardiac and chronic respiratory condition	15	3.5	3.5	88
	chronic respiratory illness and asthma	2	0.5	0.5	88.5
	RENAL,HTN AND DM	12	2.8	2.8	91.3
	renal,hypertension and cardiac	3	0.7	0.7	92
	htn,renal and rvi	1	0.2	0.2	92.3
	renal,cardiac,DM	1	0.2	0.2	92.5
	renal,cardiac and chronic respiratory disease	2	0.5	0.5	93
	cancer,dm and hypertension	1	0.2	0.2	93.2
	htn,cancer and cardiac	1	0.2	0.2	93.4
	hypertension,DM and cardiac disease	14	3.3	3.3	96.7
	hypertension,dm and chronic respiratory illness	3	0.7	0.7	97.4
	hypertension,cardiac and chronic respiratory condition	2	0.5	0.5	97.9
	dm,cardiac and chronic respiratory illness	1	0.2	0.2	98.1
	cardiac,chronic lung disease and RVI	2	0.5	0.5	98.6
	hypertension,renal,dm and cardiac	1	0.2	0.2	98.8
	renal,hypertension ,DM and RVI	1	0.2	0.2	99.1
	hypertension, diabetics,cardiac and chronic lung disease	2	0.5	0.5	99.5
	hypertension,cardiac,dyslipedimia and chronic respiratory illness	2	0.5	0.5	100
	Total	426	100	100
