# Supplementary material for: Prevalence and determinants of depression, anxiety, and perceived stress among patients with chronic comorbidity attending outpatient clinics in Addis Ababa during the COVID-19 pandemic
Source: PLOS Glob Public Health. 2026 Feb 25;6(2):e0005838. doi: 10.1371/journal.pgph.0005838 (PMC12935201; doi:10.1371/journal.pgph.0005838)
Supplement: S1 Data — (XLSX) [file pgph.0005838.s003.xlsx]

## Sheet: S1_Data
serno	age	sex	ms	es	oc	residence	fs	pcg	norooms	cd	renal	hypertension	cancer	diabetics	cardiac	chronicrespiratory	others	ageonset	duration	nocom	ressym	contacts	ss	sanitizer	mask	physacti	substance	vs1	vs2	vs3	csc1a	csc1b	csc1c	csc1d	csc1e	csc1f	csc1g	csc1h	csc1i	csc2a	csc2b	csc2c	csc2d	csc2e	csc2f	csc3a	csc3b	csc3c	csc3d
1	24	1	1	2	0	1	0	0	0	1	1	0	0	0	0	0	0	24	1	0	0	0	0	1	1	1	0	2	3	5	1	1	1	1	1	0	0	1	1	0	0	0	0	1	0	1	1	1	1
2	56	1	0	0	3	0	1	0	0	2	0	1	0	0	0	0	0	46	120	0	0	0	0	1	1	1	0	4	5	2	0	0	0	0	0	0	0	1	0	0	0	1	1	1	0	1	1	1	1
3	50	0	0	3	2	1	0	0	0	1	1	0	0	0	0	0	0	45	60	0	0	0	1	1	1	1	0	3	1	4	1	1	1	0	0	1	0	1	1	1	1	0	0	1	0	1	1	1	1
4	37	0	1	2	2	1	1	1	0	3	0	0	1	0	0	0	0	37	3	0	0	0	1	1	1	1	0	4	5	5	1	1	1	1	1	1	1	1	1	1	0	1	1	1	1	1	1	1	1
5	38	0	1	2	0	1	0	1	1	2456	0	1	0	1	1	1	0	34	48	1	0	0	1	1	1	1	0	2	5	4	1	1	1	1	1	1	1	1	1	1	1	1	0	1	1	1	1	1	1
6	27	0	1	1	0	1	0	1	2	5	0	0	0	0	1	0	0	19	96	0	0	0	1	1	1	0	0	2	5	1	1	0	1	1	1	1	0	1	1	0	1	1	1	1	1	1	1	1	1
7	62	1	0	0	0	0	0	1	2	25	0	1	0	0	1	0	0	59	30	1	0	0	0	0	1	0	0	2	1	1	0	0	0	0	0	1	0	0	1	1	0	1	1	0	1	1	1	0	0
8	39	0	1	0	2	1	1	0	0	15	1	0	0	0	1	0	0	73	60	1	0	1	1	1	1	1	0	3	5	5	1	0	0	0	0	1	0	1	1	0	0	0	0	0	0	1	1	0	0
9	31	1	1	3	0	1	1	1	2	6	0	0	0	0	0	1	0	#NULL!	#NULL!	0	0	0	1	1	1	1	0	2	1	1	1	0	1	0	0	0	1	1	1	0	0	0	1	1	0	1	1	1	1
10	40	1	0	1	3	0	0	0	2	12	1	1	0	0	0	0	0	34	72	1	1	0	1	1	1	1	0	2	1	1	1	1	0	0	0	0	1	1	1	0	1	0	1	1	1	1	1	1	1
11	51	1	0	3	0	0	0	1	0	3	0	0	1	0	0	0	0	51	2	0	0	0	1	1	1	1	0	3	5	4	1	1	1	0	0	1	1	1	0	1	1	1	1	1	1	1	1	1	1
12	80	1	0	1	0	0	0	1	1	12	1	1	0	0	0	0	0	50	360	1	0	0	1	1	1	1	1	3	4	2	0	1	1	1	1	0	0	1	1	1	0	1	1	1	1	1	1	1	1
13	67	1	0	2	1	1	0	0	0	2	0	1	0	0	0	0	0	47	360	0	0	0	1	1	1	1	0	4	3	2	1	0	1	0	0	1	0	0	1	0	0	0	0	0	0	1	1	1	1
14	36	1	0	3	1	0	0	1	0	3	0	0	1	0	0	0	0	35	12	0	0	0	1	1	1	1	0	3	5	1	1	0	1	0	0	0	1	1	1	1	0	1	1	1	0	1	1	1	1
15	50	0	0	3	0	0	1	1	0	26	0	1	0	0	0	1	0	50	1	1	0	0	1	1	1	1	0	2	5	1	1	0	1	0	0	1	1	1	1	1	1	0	0	0	0	0	0	1	1
16	42	1	0	1	1	1	0	1	0	6	0	0	0	0	0	1	0	41	8	0	0	0	1	1	1	1	0	4	5	1	1	1	1	0	0	1	0	1	1	1	1	1	1	0	0	1	1	1	1
17	35	1	0	1	3	0	1	1	2	6	0	0	0	0	0	1	0	34	9	0	0	0	1	1	1	0	0	3	2	1	1	1	1	0	0	1	0	1	1	1	0	1	1	1	1	1	1	1	1
18	27	1	1	2	3	1	1	0	0	5	0	0	0	0	1	0	0	14	156	0	1	0	1	1	1	1	0	4	5	1	1	1	1	0	0	1	0	0	0	1	1	0	0	1	0	1	1	0	1
19	58	1	0	1	3	0	1	1	2	6	0	0	0	0	0	1	0	53	60	0	0	0	1	1	1	1	0	1	1	1	1	1	1	1	0	1	1	1	1	1	1	1	1	1	1	1	1	1	1
20	70	0	1	0	2	1	0	0	2	67	0	0	0	0	0	1	1	60	120	1	1	0	1	0	1	1	0	2	1	1	1	0	1	0	0	1	0	1	1	1	0	0	1	1	0	0	0	1	1
21	45	1	0	0	2	1	0	1	2	6	0	0	0	0	0	1	0	38	84	0	0	0	0	1	1	1	0	2	1	1	1	1	1	0	0	1	1	1	1	1	1	1	1	1	0	1	1	1	1
22	70	0	0	1	2	0	1	0	0	3	0	0	1	0	0	0	0	55	180	0	0	0	1	1	1	1	0	3	5	5	1	1	1	0	0	0	0	1	1	1	0	1	0	1	0	0	0	1	1
23	70	1	0	1	1	0	0	0	0	23	0	1	1	0	0	0	0	45	300	1	0	0	1	1	1	1	0	3	5	4	1	1	1	1	1	1	0	1	1	1	1	1	1	1	1	1	1	1	1
24	37	0	0	1	0	1	0	1	1	1	1	0	0	0	0	0	0	35	24	0	0	0	1	1	1	1	0	4	5	1	1	1	1	1	0	1	1	1	1	1	1	1	1	1	1	1	1	1	1
25	29	0	1	3	0	1	1	0	0	3	0	0	1	0	0	0	0	37	36	0	0	0	0	1	1	1	0	2	1	1	1	1	0	0	0	0	1	1	1	0	1	0	1	1	1	1	1	1	1
26	40	0	1	3	0	0	1	0	0	3	0	0	1	0	0	0	0	39	12	0	0	0	1	1	1	1	0	4	5	1	1	0	1	0	0	1	1	1	1	1	1	0	0	0	0	0	0	1	1
27	27	0	0	2	2	1	1	1	2	3	0	0	1	0	0	0	0	27	8	0	0	0	1	0	1	0	0	2	5	1	1	1	1	0	0	1	1	1	1	1	0	1	1	1	0	1	1	1	1
28	45	1	0	0	1	1	1	1	2	3	0	0	1	0	0	0	0	44	12	0	0	0	1	0	1	0	0	2	1	1	1	1	1	0	0	1	1	1	1	1	1	1	1	1	0	1	1	1	1
29	40	1	0	3	1	0	0	0	0	3	0	0	1	0	0	0	0	38	18	0	1	0	1	1	1	1	0	2	5	4	1	1	1	0	0	0	0	0	1	1	0	0	0	1	1	1	1	1	1
30	30	0	0	1	2	1	1	1	0	3	0	0	1	0	0	0	0	29	12	0	0	0	1	1	1	1	0	2	4	1	1	1	1	0	0	1	0	1	1	1	1	1	1	1	0	1	1	1	1
31	70	0	0	0	2	0	0	0	1	3	0	0	1	0	0	0	0	65	60	0	0	0	1	0	1	0	0	2	5	3	0	0	0	0	0	0	0	0	0	0	0	0	0	0	0	0	0	0	0
32	45	0	0	2	0	0	0	1	0	234	0	1	1	1	0	0	0	43	24	1	0	0	1	1	1	1	0	2	5	3	1	1	1	1	0	1	0	1	1	1	0	1	1	1	1	1	1	1	1
33	33	0	1	3	0	1	0	1	1	3	0	0	1	0	0	0	0	32	8	0	0	0	1	1	1	1	0	3	5	5	1	0	1	0	0	0	0	1	1	1	0	1	0	0	1	1	0	1	1
34	70	0	0	0	2	1	1	0	1	3	0	0	1	0	0	0	0	61	108	0	0	0	1	1	1	0	0	4	5	1	1	1	1	0	0	1	0	1	1	0	0	1	1	1	0	1	1	1	1
35	80	1	1	0	1	0	0	1	0	245	0	1	0	1	1	0	0	49	372	1	0	0	1	1	1	1	0	3	5	4	0	0	1	0	0	0	0	0	0	0	0	0	0	0	0	0	0	0	0
36	45	1	0	3	0	1	1	1	2	1	1	0	0	0	0	0	0	42	36	0	1	0	0	1	1	1	0	3	4	5	1	1	1	1	1	0	0	1	1	0	0	0	1	1	1	1	1	1	1
37	72	1	1	1	1	1	1	0	0	1	1	0	0	0	0	0	0	71	12	0	0	0	1	1	1	1	0	4	5	1	0	0	0	0	0	0	0	0	0	0	0	0	0	0	0	0	0	0	0
38	50	1	0	3	0	1	1	1	1	15	1	0	0	0	1	0	0	50	6	1	0	0	1	1	1	1	0	2	5	1	1	1	0	0	0	1	0	1	1	0	0	0	1	1	0	1	1	1	0
39	40	1	0	1	1	1	0	1	1	12	1	1	0	0	0	0	0	40	4	1	0	0	1	1	1	1	0	3	1	4	1	0	0	0	0	0	1	0	1	1	0	1	0	1	0	1	1	1	1
40	55	1	0	3	0	1	1	1	0	12	1	1	0	0	0	0	0	53	24	1	0	0	1	1	1	1	0	2	5	1	1	1	1	0	0	1	1	1	1	1	0	0	1	1	0	1	1	1	1
41	69	1	0	0	1	1	1	1	2	1	1	0	0	0	0	0	0	40	48	0	0	0	0	1	1	0	0	1	2	2	1	1	1	0	0	0	1	1	1	1	0	1	1	1	1	1	1	1	1
42	52	1	0	2	3	1	0	0	1	1	1	0	0	0	0	0	0	51	12	0	0	0	1	1	1	1	0	3	5	1	1	0	1	0	0	0	0	1	1	0	0	1	0	1	1	0	0	0	0
43	43	1	0	3	1	1	1	1	1	12	1	1	0	0	0	0	0	39	48	1	0	0	1	1	1	1	0	2	5	1	1	0	1	0	0	0	0	1	1	1	0	1	0	1	0	1	1	1	1
44	45	0	0	0	3	0	1	1	2	3	0	0	1	0	0	0	0	45	4	0	0	0	1	0	1	1	0	4	5	3	1	1	1	1	0	1	1	1	1	1	1	1	1	1	1	1	1	1	1
45	77	1	1	3	1	1	0	0	1	5	0	0	0	0	1	0	0	75	24	0	0	0	1	1	1	0	0	4	5	5	0	0	0	0	0	0	0	1	0	0	0	0	0	0	0	0	0	0	0
46	23	0	0	1	2	1	1	0	2	1	1	0	0	0	0	0	0	20	36	0	0	0	1	1	1	1	0	2	4	3	1	0	1	0	0	0	0	1	1	1	0	0	0	1	1	0	0	0	0
47	28	1	1	2	0	1	1	0	0	1	1	0	0	0	0	0	0	28	1	0	0	0	1	0	1	0	0	3	1	4	1	0	1	0	0	0	0	1	1	1	0	0	0	1	0	1	1	0	0
48	72	0	1	1	2	0	1	0	0	245	0	1	0	1	1	0	0	32	480	1	0	0	1	1	1	1	0	4	4	1	1	1	1	1	0	0	0	1	0	0	0	0	0	1	1	0	0	1	0
49	57	0	1	0	2	0	0	1	1	23	0	1	1	0	0	0	0	53	48	1	0	0	1	1	1	1	0	2	5	1	1	0	1	0	0	0	0	1	1	1	0	1	0	0	0	1	1	1	1
50	73	1	0	1	1	0	1	0	0	24	0	1	0	1	0	0	0	73	2	1	0	0	0	1	1	1	0	4	5	5	1	1	1	1	1	1	0	1	1	1	1	0	0	1	1	1	1	1	1
51	30	0	0	2	0	1	0	1	1	3	0	0	1	0	0	0	0	29	7	0	0	0	1	1	1	1	0	4	1	1	1	1	1	1	1	1	0	0	1	1	0	1	1	1	1	0	0	0	1
52	50	0	0	2	0	1	1	0	0	3	0	0	1	0	0	0	0	47	36	0	0	0	1	1	1	0	0	3	5	5	1	1	1	1	0	1	0	1	1	1	1	0	1	0	1	1	1	1	1
53	60	0	0	0	2	1	1	1	1	3	0	0	1	0	0	0	0	60	2	0	0	0	1	1	1	1	0	4	5	1	1	1	1	0	0	1	1	1	1	1	1	1	1	0	0	1	1	1	0
54	30	0	0	3	2	0	0	0	2	3	0	0	1	0	0	0	0	28	24	0	0	0	1	1	1	1	0	2	4	3	0	0	0	0	1	0	1	0	0	0	0	0	1	0	0	1	1	1	1
55	23	1	1	1	1	0	0	0	1	3	0	0	1	0	0	0	0	22	12	0	0	0	1	0	1	1	0	4	5	1	0	0	0	0	0	0	0	0	0	0	0	0	0	0	0	0	0	0	0
56	47	0	0	3	0	1	0	0	0	3	0	0	1	0	0	0	0	47	6	0	0	0	1	1	1	1	0	2	5	5	1	1	1	1	0	1	0	1	1	1	0	0	1	1	1	1	1	1	1
57	23	0	0	0	2	0	0	1	1	3	0	0	1	0	0	0	0	20	36	0	0	0	1	0	1	1	0	2	1	1	1	0	1	0	0	0	0	1	1	0	0	1	0	1	0	1	1	0	0
58	42	0	0	3	2	1	1	1	0	3	0	0	1	0	0	0	0	37	60	0	0	1	1	1	1	0	0	4	5	1	1	1	0	0	0	0	0	0	0	0	0	0	1	0	0	0	0	1	1
59	25	0	1	1	2	0	0	1	0	3	0	0	1	0	0	0	0	23	24	0	0	0	0	0	1	0	0	2	1	1	1	1	0	0	0	1	0	1	1	0	0	1	1	0	0	1	1	0	0
60	43	0	0	3	0	1	0	1	1	3	0	0	1	0	0	0	0	39	48	0	0	0	1	1	1	1	0	4	5	1	1	1	1	0	0	1	0	1	1	0	0	1	0	0	0	0	0	1	1
61	73	1	1	3	1	1	0	0	2	5	0	0	0	0	1	0	0	63	120	0	0	0	1	1	1	0	0	4	5	5	1	1	1	0	0	1	0	1	1	0	1	1	0	1	1	0	0	0	0
62	62	1	0	2	0	1	1	1	2	6	0	0	0	0	0	1	0	57	60	0	1	0	1	0	1	0	0	3	5	1	1	1	1	1	1	1	1	1	1	1	1	0	1	1	1	1	1	1	1
63	35	1	1	3	1	0	0	0	2	56	0	0	0	0	1	1	0	30	60	1	1	1	1	1	1	1	0	3	5	5	1	1	1	0	0	0	1	1	1	1	1	0	1	1	0	1	1	1	1
64	55	1	0	2	1	1	1	1	0	6	0	0	0	0	0	1	0	40	180	0	1	0	0	0	1	0	0	2	4	1	1	1	1	0	0	1	0	1	1	0	1	1	1	1	0	1	1	1	1
65	47	1	0	3	0	1	1	1	0	56	0	0	0	0	1	1	0	27	240	1	0	0	1	1	1	0	0	3	4	2	1	0	1	0	0	0	0	1	1	1	0	0	1	1	0	1	1	1	1
66	60	1	0	2	0	1	1	1	0	6	0	0	0	0	0	1	0	44	192	0	0	0	0	1	1	1	0	2	2	1	1	1	1	1	0	1	0	1	1	1	1	1	1	1	1	1	1	1	1
67	62	0	0	1	0	1	1	0	2	6	0	0	0	0	0	1	0	30	384	0	0	0	0	1	1	1	0	2	4	1	1	0	1	1	1	1	0	1	1	1	1	0	1	1	1	1	1	1	1
68	60	1	0	3	1	1	1	1	0	245	0	1	0	1	1	0	0	60	1	1	1	1	1	1	1	1	0	4	5	4	1	0	1	1	0	0	0	1	1	1	1	0	0	1	0	1	1	1	1
69	67	0	1	1	2	1	0	0	2	25	0	1	0	0	1	0	0	47	240	1	0	0	0	1	1	0	0	1	1	1	0	0	0	0	0	1	1	1	0	0	0	0	1	1	1	0	0	1	1
69	67	0	1	0	2	0	0	0	2	6	0	0	0	0	0	1	0	41	48	0	0	0	1	1	1	1	0	4	5	5	1	0	0	0	0	0	0	1	0	0	0	0	0	0	0	0	0	0	0
70	55	1	0	3	0	0	1	1	0	45	0	0	0	1	1	0	0	53	24	1	0	0	1	1	1	1	1	4	5	5	1	0	1	0	0	1	0	1	1	1	1	1	0	1	1	1	1	1	1
71	63	1	0	3	0	1	0	1	0	45	0	0	0	1	1	0	0	48	180	1	0	0	1	1	1	1	0	4	4	5	1	1	1	0	0	1	1	1	1	1	1	1	0	1	0	1	1	1	1
72	45	0	0	3	0	1	0	0	0	25	0	1	0	0	1	0	0	30	180	1	0	0	1	1	1	1	0	2	5	4	1	1	1	1	1	1	1	1	1	1	1	1	0	1	1	1	1	1	1
73	64	1	0	1	0	1	1	0	2	5	0	0	0	0	1	0	0	54	120	0	0	0	1	1	1	1	0	4	4	5	0	0	0	0	0	0	0	1	0	0	0	0	0	1	0	0	0	0	0
74	68	1	0	2	1	1	1	0	0	5	0	0	0	0	1	0	0	58	120	0	0	0	1	1	1	0	0	4	5	3	1	0	1	0	0	1	0	1	0	0	0	0	0	0	0	1	1	0	0
75	70	0	1	1	2	1	0	0	1	25	0	1	0	0	1	0	0	65	60	1	0	0	1	1	1	1	0	4	5	5	0	0	0	0	0	0	0	0	0	0	0	0	0	0	0	0	0	0	0
76	44	1	0	1	3	0	1	1	1	4	0	0	0	1	0	0	0	39	60	0	0	0	1	1	1	1	0	2	4	4	1	1	1	0	1	1	0	1	1	1	0	1	0	1	1	1	1	1	1
77	52	0	0	3	0	1	0	0	0	3	0	0	1	0	0	0	0	52	8	0	0	0	1	1	1	0	0	4	5	1	1	1	1	1	1	1	1	1	1	1	1	0	1	1	1	1	1	1	1
78	43	0	1	2	2	1	0	0	0	4	0	0	0	1	0	0	0	37	72	0	0	0	1	1	1	1	0	2	1	1	1	1	1	0	0	1	1	1	1	1	0	0	1	1	0	1	1	1	1
79	57	0	0	2	2	1	1	1	0	567	0	0	0	0	1	1	1	43	168	1	1	0	1	1	1	0	0	4	5	5	1	0	1	0	0	0	0	1	0	1	0	0	0	1	0	1	1	1	1
80	63	1	1	1	1	1	0	0	2	6	0	0	0	0	0	1	0	23	480	0	0	0	0	1	1	0	0	2	2	1	1	1	1	0	0	0	1	1	1	1	1	0	1	1	0	0	0	0	1
81	45	1	1	0	2	1	0	1	1	6	0	0	0	0	0	1	0	35	120	0	1	1	1	1	1	1	0	2	5	5	1	1	1	0	0	1	1	1	1	1	1	1	0	0	0	1	1	1	1
82	45	0	1	2	2	1	1	1	0	6	0	0	0	0	0	1	0	25	240	0	0	0	1	1	1	0	0	2	5	5	1	1	1	0	0	1	0	1	1	0	1	0	1	0	0	1	1	1	1
83	56	1	0	3	0	1	0	1	2	6	0	0	0	0	0	1	0	56	4	0	0	0	1	1	1	1	0	4	5	5	1	0	1	1	1	1	0	1	1	1	1	1	0	0	0	1	1	1	1
84	50	1	0	1	3	0	1	0	2	6	0	1	0	0	0	1	0	50	3	0	0	0	1	1	1	0	0	2	5	5	1	0	1	0	0	1	0	1	1	1	0	0	0	1	1	1	1	1	1
85	46	0	1	3	1	0	0	0	2	48	0	0	0	1	0	0	1	45	12	1	0	0	0	1	1	1	0	3	3	5	1	1	1	0	0	0	1	1	1	1	1	0	1	1	0	1	1	1	1
86	39	0	0	1	2	0	0	0	1	6	0	0	0	0	0	1	0	23	192	0	1	0	1	1	1	0	0	3	5	5	1	1	1	0	0	1	0	1	1	1	1	0	1	0	0	1	1	1	1
87	67	0	0	0	2	0	1	0	0	5	0	0	0	0	1	0	0	51	36	0	0	0	0	0	1	0	0	1	1	3	0	0	0	0	0	0	0	1	0	0	0	0	0	0	0	0	0	0	0
88	38	0	0	1	2	1	1	1	1	2	0	1	0	0	0	0	0	18	240	0	0	0	1	1	1	0	0	2	5	5	1	1	1	0	0	1	0	1	1	1	1	1	1	1	0	1	1	1	1
89	52	1	1	2	1	1	0	0	1	3	0	0	1	0	0	0	0	48	48	0	0	0	0	1	1	1	0	2	5	1	1	0	1	0	0	1	0	1	1	0	0	0	1	1	0	1	1	0	1
90	60	0	0	1	2	1	0	0	0	1	1	0	0	0	0	0	0	60	3	0	0	0	1	1	1	1	0	4	5	5	1	0	1	0	0	1	0	1	1	1	0	0	0	0	0	0	0	0	0
91	54	1	0	2	0	1	1	1	2	5	0	0	0	0	1	0	0	41	156	0	0	1	1	1	1	1	0	3	5	5	1	1	1	0	0	1	0	1	1	1	1	0	0	0	1	1	1	1	1
92	35	0	0	2	3	1	1	1	1	25	0	1	0	0	1	0	0	33	18	1	0	0	0	1	1	1	0	2	5	5	1	1	1	1	1	1	0	1	1	1	1	1	1	1	1	1	1	1	1
93	75	1	0	3	1	1	0	0	0	245	0	1	0	1	1	0	0	73	24	1	0	0	1	0	1	1	0	2	5	5	1	0	0	0	0	1	1	1	1	1	0	0	0	0	0	0	0	0	1
94	40	1	0	2	0	1	1	1	1	25	0	1	0	0	1	0	0	30	120	1	0	0	1	1	1	1	0	1	1	1	1	1	1	1	1	1	0	1	1	1	1	1	1	1	1	1	1	1	1
95	75	0	0	3	0	1	1	1	1	5	0	0	0	0	1	0	0	49	36	0	0	0	1	1	1	1	0	3	5	5	1	0	1	0	0	1	1	1	1	1	1	0	0	1	1	0	0	0	1
96	92	1	0	0	1	1	0	0	0	156	1	0	0	0	1	1	0	77	180	1	0	1	1	1	1	0	0	2	5	1	1	0	0	0	0	0	0	1	1	1	1	0	0	1	0	0	0	1	1
97	35	0	0	1	2	0	0	1	1	5	0	0	0	0	1	0	0	31	48	0	0	1	1	1	1	0	0	4	5	2	1	1	1	1	1	1	1	1	1	1	1	1	0	1	1	1	1	1	1
98	55	1	0	3	0	1	0	0	0	5	0	0	0	0	1	0	0	52	36	0	0	0	1	1	1	1	0	4	2	5	1	1	1	0	0	1	0	1	1	1	1	0	0	1	1	1	1	1	1
99	42	0	0	2	2	1	0	0	2	25	0	1	0	0	1	0	0	38	48	1	0	0	1	1	1	0	0	2	5	5	1	1	1	0	0	0	0	1	1	1	0	0	0	1	0	1	1	0	0
100	59	0	0	0	3	1	0	0	1	5	0	0	0	0	1	0	0	59	1	0	0	1	1	1	1	1	0	3	1	5	0	1	1	1	0	0	1	1	1	0	0	0	0	0	0	0	0	1	1
101	60	1	0	0	3	0	1	0	0	1	1	0	0	0	0	0	0	40	240	0	1	0	1	0	1	0	0	2	5	5	0	1	0	0	1	0	0	0	0	0	0	0	0	0	0	0	0	0	0
102	30	0	0	3	0	0	0	1	0	1	1	0	0	0	0	0	0	25	60	0	0	0	1	1	1	0	0	3	5	5	1	1	1	1	1	1	1	1	1	1	0	1	0	1	1	1	1	1	1
103	56	1	0	1	0	1	0	1	2	12	1	1	0	0	0	0	0	53	36	1	0	0	1	1	1	0	0	4	4	2	1	0	1	0	0	1	0	1	1	0	0	0	1	1	0	1	1	1	1
104	45	1	1	2	0	1	0	1	1	12	1	1	0	0	0	0	0	34	132	1	0	0	1	1	1	1	0	3	5	5	1	1	1	1	0	0	0	1	1	1	1	0	0	1	1	1	1	0	0
105	46	0	1	2	0	1	0	1	2	12	1	1	0	0	0	0	0	43	36	1	0	1	1	1	1	1	0	4	5	1	1	0	1	0	0	1	0	1	1	1	1	1	1	1	0	1	1	1	1
106	40	0	0	1	2	1	0	1	1	12	1	1	0	0	0	0	0	32	96	1	0	0	1	1	1	1	0	4	5	5	1	1	1	0	0	1	1	1	1	1	1	1	1	1	0	1	1	1	1
107	54	1	0	0	1	1	0	1	2	12	1	1	0	0	0	0	0	54	6	1	0	0	1	1	1	0	0	4	2	1	1	0	1	0	0	0	0	1	1	1	0	1	1	1	1	1	1	1	1
108	60	1	0	3	0	1	1	0	1	124	1	1	0	1	0	0	0	45	60	1	0	0	1	1	1	1	0	2	5	2	1	1	1	0	0	1	0	1	1	1	1	1	1	1	1	1	1	1	1
109	60	1	0	0	1	1	0	0	2	145	1	0	0	1	1	0	0	50	120	1	0	0	1	1	1	0	0	2	5	1	1	0	1	0	0	0	0	0	1	1	0	0	0	1	0	1	1	0	0
110	54	1	0	3	0	1	0	1	1	12	1	1	0	0	0	0	0	44	120	1	0	0	1	1	1	1	0	3	5	4	1	1	1	1	1	1	0	1	1	0	0	1	1	0	0	1	1	1	1
111	32	1	0	1	1	0	1	1	0	5	0	0	0	0	1	0	0	29	30	0	0	0	0	1	1	0	0	2	4	1	1	1	1	0	0	1	0	0	0	0	0	1	1	1	0	1	1	1	1
112	55	0	0	2	2	1	1	1	0	56	0	0	0	0	1	1	0	50	60	1	0	0	1	1	1	0	0	2	5	1	1	1	1	0	0	1	0	1	1	0	1	1	0	0	0	0	0	0	1
113	65	0	1	0	1	1	0	0	1	5	0	0	0	0	1	0	0	62	36	0	0	0	1	1	1	1	0	3	5	5	1	0	0	0	0	0	0	1	1	0	0	0	0	1	0	0	0	0	0
114	35	0	0	3	2	1	1	1	1	5	0	0	0	0	1	0	0	24	132	0	0	0	0	1	1	1	0	2	3	1	1	1	1	0	0	1	1	1	1	1	1	1	1	1	0	1	1	1	1
115	21	1	0	3	0	0	0	0	2	5	0	0	0	0	1	0	0	21	4	0	0	0	0	0	1	0	0	2	1	1	1	1	1	1	1	1	1	1	1	1	0	0	1	1	0	0	0	0	0
116	45	0	0	3	0	1	1	1	0	45	0	0	0	1	1	0	0	38	84	1	0	0	1	1	1	1	0	2	5	5	1	1	1	1	1	1	1	1	1	1	1	1	1	1	1	1	1	1	1
117	50	1	0	1	0	1	0	0	1	125	1	1	0	0	1	0	0	45	60	1	0	0	1	1	1	0	0	3	5	3	1	1	1	1	1	1	0	1	1	1	1	0	0	1	1	1	1	1	1
118	33	0	0	3	0	0	1	1	0	5	0	0	0	0	1	0	0	29	48	0	0	0	1	1	1	1	0	3	5	2	1	1	1	1	1	1	0	1	1	1	1	1	0	1	1	1	1	1	0
119	38	0	1	1	2	1	0	0	2	5	0	0	0	0	1	0	0	34	48	0	0	0	1	1	1	0	0	4	1	1	1	1	1	0	0	1	1	1	1	1	1	0	0	1	0	1	1	1	1
120	58	1	0	3	0	0	1	1	0	5	0	0	0	0	1	0	0	58	4	0	0	0	1	1	1	0	0	4	5	5	1	0	1	0	0	1	0	1	1	0	0	1	0	0	0	0	0	0	0
121	60	1	0	0	1	0	0	1	1	26	0	1	0	0	0	1	0	52	96	1	0	0	1	0	1	1	0	3	5	5	1	1	1	0	0	1	0	1	1	1	1	1	0	1	0	1	1	1	1
122	39	1	0	0	0	1	0	1	1	5	0	0	0	0	1	0	0	30	108	0	0	0	1	0	1	1	0	4	5	5	1	0	1	1	1	0	0	1	1	1	1	1	0	1	1	1	1	1	1
123	48	0	1	2	1	1	0	1	2	6	0	0	0	0	0	1	0	45	36	1	1	0	0	0	1	1	0	2	5	5	1	1	1	0	0	0	1	1	1	1	1	1	1	1	0	1	1	1	1
124	60	0	1	1	2	1	0	0	1	26	0	1	0	0	0	1	0	15	540	1	0	0	1	1	1	0	0	3	5	5	1	0	1	0	0	0	1	1	1	1	0	0	0	0	0	1	0	1	1
125	37	0	0	3	0	1	0	1	0	6	0	0	0	0	0	1	0	37	1	0	0	1	1	1	1	1	0	4	5	5	1	1	1	1	1	1	1	1	1	1	1	1	0	1	0	0	0	0	1
126	27	0	0	2	2	0	0	0	2	6	0	0	0	0	0	1	0	26	12	0	1	0	0	1	1	1	0	2	5	1	1	1	1	0	0	1	1	1	1	1	1	0	1	1	0	0	0	0	1
127	60	0	0	1	1	1	0	1	0	156	1	0	0	0	1	1	0	45	180	1	0	0	1	1	1	1	0	4	5	3	1	1	1	0	0	0	0	0	0	1	1	0	0	1	0	1	1	1	1
128	57	1	0	2	0	1	0	1	1	456	0	1	0	0	1	1	0	45	144	1	1	0	1	1	1	1	0	2	5	3	1	1	1	1	0	1	1	1	1	1	0	1	0	1	1	1	1	1	1
129	59	1	0	1	0	1	0	1	1	2568	0	1	0	0	1	1	1	55	240	1	0	0	1	0	1	0	0	4	5	5	1	1	0	1	1	1	0	1	1	0	1	1	0	1	0	0	0	0	1
130	75	1	0	2	1	1	1	1	0	6	0	0	0	0	0	1	0	50	3	0	0	0	1	1	1	0	1	2	5	5	0	0	0	0	0	0	0	0	0	0	0	0	0	0	0	0	0	0	0
131	73	1	0	3	1	0	1	0	0	56	0	0	0	0	1	1	0	66	84	1	0	0	1	1	1	1	0	4	5	5	1	1	0	1	0	0	0	1	1	1	0	0	1	1	1	1	1	1	1
132	18	0	1	2	1	0	0	0	1	5	0	0	0	0	1	0	0	17	7	0	0	0	1	0	1	1	0	2	5	1	1	0	1	0	0	1	1	1	1	1	1	0	0	1	0	1	1	1	1
133	40	0	1	0	1	1	1	0	1	3	0	0	1	0	0	0	0	39	12	0	0	0	1	0	1	1	0	4	5	1	1	0	1	0	0	1	0	1	1	1	1	0	0	1	0	1	1	1	1
134	28	0	1	1	1	1	1	1	0	56	0	0	0	0	1	1	0	25	36	1	0	0	1	1	1	1	0	3	5	5	1	1	1	0	0	1	1	1	1	1	1	1	1	1	0	1	1	1	1
135	50	0	1	0	3	1	1	1	1	25	0	1	0	0	1	0	0	44	72	0	0	0	1	1	1	1	0	2	5	4	1	0	1	0	0	1	1	1	1	1	1	0	0	1	0	1	1	1	1
136	40	0	0	0	3	0	0	1	1	56	0	0	0	0	1	1	0	39	12	1	0	0	0	1	1	1	0	2	1	1	1	1	1	0	0	0	0	1	1	1	0	1	1	1	1	1	1	1	1
137	19	0	1	2	0	0	0	0	2	5	0	0	0	0	1	0	0	15	48	0	0	0	0	0	1	1	0	3	5	1	1	1	1	1	1	1	1	1	1	1	1	0	1	1	1	1	1	1	1
138	38	1	1	2	0	1	1	0	0	5	0	0	0	0	1	0	0	37	12	0	0	0	1	0	1	1	0	4	5	3	1	1	1	1	1	1	1	1	1	1	0	0	0	1	0	1	1	1	1
139	73	1	1	3	1	0	0	1	0	124	1	1	0	1	0	0	0	58	156	1	0	0	0	1	1	0	0	2	1	3	1	1	0	0	0	1	1	1	0	1	1	0	0	0	0	0	0	0	1
140	65	1	0	0	1	1	1	1	0	56	0	0	0	0	1	1	0	25	480	1	0	0	1	0	1	1	0	4	5	3	1	1	1	0	0	0	0	1	0	1	1	1	0	0	0	0	0	1	1
141	76	1	1	2	1	0	0	1	0	5	0	0	0	0	1	0	0	69	84	0	0	0	1	0	1	0	0	2	5	5	1	0	1	0	0	0	0	1	1	1	0	1	0	1	0	0	0	0	0
142	40	0	1	2	2	1	1	0	0	246	0	1	0	1	0	1	0	40	9	1	1	0	0	1	1	1	0	2	5	1	1	1	1	0	0	1	1	1	1	1	0	0	0	1	0	1	1	1	1
143	57	0	0	3	2	1	1	1	0	6	0	0	0	0	0	1	0	27	360	0	0	1	1	1	1	0	0	3	5	1	1	1	1	0	0	1	1	1	1	1	1	1	0	1	0	1	1	1	0
144	65	1	0	0	3	0	0	0	2	12	1	1	0	0	0	0	0	61	48	1	0	0	1	0	1	0	0	3	5	1	1	0	0	0	0	0	0	0	0	0	0	0	0	1	0	1	1	1	1
145	75	1	0	3	1	1	0	1	0	24	0	1	0	1	0	0	0	48	324	1	0	0	1	1	1	0	0	4	5	5	1	1	1	0	0	1	0	1	1	1	0	1	0	1	1	1	1	1	1
146	54	1	0	3	0	1	1	1	0	24	0	1	0	1	0	0	0	41	156	1	0	0	1	1	1	1	0	4	5	5	1	1	1	0	0	1	1	1	1	1	1	1	0	1	0	1	1	1	1
147	60	0	0	1	2	1	0	1	1	5	0	0	0	0	1	0	0	50	120	0	0	0	0	1	1	1	0	2	1	5	1	0	1	0	0	0	0	1	0	0	0	1	1	0	0	0	0	0	1
148	31	0	0	3	0	1	1	1	0	5	0	0	0	0	1	0	0	31	1	0	1	1	1	1	1	1	0	4	3	4	1	1	1	1	1	0	1	1	1	1	1	1	0	0	0	0	1	0	0
149	42	0	1	1	2	1	1	0	0	245	0	1	0	1	1	0	0	32	480	1	0	0	1	1	1	0	0	2	5	1	1	1	1	0	0	1	1	1	1	1	1	1	0	0	0	1	1	1	1
150	65	0	0	0	2	1	1	1	0	25	0	1	0	0	1	0	0	59	72	1	0	0	1	1	1	1	0	4	5	3	1	1	1	0	0	1	1	1	1	1	1	0	0	1	0	1	1	1	1
151	35	0	0	3	0	1	0	1	0	5	0	0	0	0	1	0	0	33	24	0	0	0	1	1	1	1	0	4	5	5	1	1	1	1	1	1	1	1	1	0	1	0	1	1	1	1	1	1	1
152	55	1	0	1	0	1	1	1	0	245	0	1	0	1	1	0	0	42	156	1	0	0	1	1	1	0	0	4	5	5	1	1	1	1	1	1	0	1	1	1	1	1	1	1	1	1	1	1	1
153	45	1	0	3	0	1	0	1	1	35	0	0	1	0	1	0	0	45	6	1	0	0	0	1	1	0	0	2	4	1	1	1	1	1	1	1	0	1	1	1	1	1	1	1	1	1	1	1	1
154	62	1	0	1	1	1	1	0	0	5	0	0	0	0	1	0	0	55	84	0	0	0	1	1	1	1	0	2	1	1	1	1	1	0	0	1	0	1	1	1	1	0	1	1	0	1	1	1	1
155	20	1	1	2	3	0	1	0	2	5	0	0	0	0	1	0	0	15	60	0	0	0	1	0	1	1	0	4	5	5	1	1	1	0	0	1	1	1	0	1	1	0	1	1	0	0	0	0	1
156	52	1	0	3	1	1	1	0	0	245	0	1	0	1	1	0	0	57	216	1	0	0	1	1	1	1	0	4	5	1	1	0	1	0	0	0	1	1	1	1	0	0	1	1	0	1	1	1	1
157	44	1	0	2	0	1	1	1	0	125	1	1	0	0	1	0	0	33	132	1	0	0	1	1	1	1	0	3	5	1	1	1	1	1	1	1	1	1	1	1	1	1	1	1	1	1	1	1	1
158	60	0	1	1	2	1	0	0	2	1245	1	1	0	1	1	0	0	50	120	1	1	0	1	1	1	1	0	2	5	1	1	1	1	0	0	1	0	1	1	1	1	0	0	0	0	0	0	0	1
159	71	1	1	3	1	1	0	1	1	256	0	1	0	0	1	1	0	36	420	1	0	0	1	1	1	1	0	3	5	3	1	1	1	0	0	0	0	1	0	0	0	0	0	0	0	0	0	1	1
160	55	0	0	0	2	1	0	0	2	56	0	0	0	0	1	1	0	40	180	1	0	0	1	1	1	0	0	2	3	4	1	0	1	0	0	0	0	1	0	0	0	0	1	1	0	0	0	1	1
161	80	0	0	0	2	1	1	1	0	14	1	0	0	0	1	0	0	78	24	1	0	0	1	1	1	0	0	3	4	5	0	0	0	0	0	0	0	0	0	0	0	1	0	0	0	1	1	0	0
162	72	0	0	3	1	1	0	1	0	25	0	1	0	0	1	0	0	62	120	1	0	1	1	1	1	0	0	3	5	5	1	1	1	0	0	1	1	0	1	0	1	1	0	1	0	1	1	1	1
163	44	0	0	2	2	1	1	1	0	56	0	0	0	0	1	1	0	29	180	1	1	0	1	1	1	0	0	3	5	5	1	1	1	0	0	1	1	1	1	1	1	1	1	1	1	1	1	1	1
164	66	1	0	3	1	1	0	0	1	1247	1	1	0	1	0	0	1	50	192	1	0	0	1	1	1	1	0	4	5	3	0	0	0	0	0	0	0	1	0	0	0	1	0	0	0	0	0	0	0
165	38	0	0	3	0	1	0	1	1	15	1	0	0	0	1	0	0	30	96	1	0	0	1	1	1	0	0	2	4	4	1	1	1	1	1	1	1	1	1	1	1	1	1	1	1	1	1	1	1
166	39	0	1	2	1	1	1	1	0	1	1	0	0	0	0	0	0	29	120	0	1	0	1	1	1	0	0	2	5	1	1	1	1	0	0	1	1	1	1	1	1	1	1	1	0	1	1	1	1
167	67	0	0	0	2	1	1	0	1	14	1	0	0	0	1	0	0	46	252	1	0	0	1	1	1	1	0	4	5	5	0	1	1	0	0	0	0	0	0	0	0	0	0	1	0	1	1	1	1
168	75	1	0	2	1	1	0	1	0	24	0	1	0	1	0	0	0	45	360	1	0	0	1	1	1	0	0	3	5	5	1	1	1	0	0	0	0	1	1	1	1	0	0	1	0	1	1	1	1
169	46	1	0	3	0	1	1	1	0	1	1	0	0	0	0	0	0	38	96	0	0	0	1	1	1	1	0	2	5	5	1	1	1	1	1	1	1	1	1	1	1	1	1	1	1	1	1	1	1
170	30	1	1	3	1	1	1	1	0	12	1	1	0	0	0	0	0	27	36	1	0	0	1	1	1	1	0	3	4	4	1	1	0	0	0	0	1	1	1	1	0	0	0	1	0	1	1	1	1
171	69	1	0	0	1	0	0	0	1	25	0	1	0	0	1	0	0	63	72	1	1	0	1	1	1	0	0	4	2	3	1	1	1	0	0	0	0	1	1	0	0	1	1	1	0	1	1	1	1
172	25	1	1	2	1	1	0	0	2	12	1	1	0	0	0	0	0	23	24	1	0	1	1	1	1	0	0	2	5	4	1	1	1	0	0	1	1	0	1	1	1	0	0	1	0	1	1	1	1
173	43	1	0	3	1	0	0	1	2	12	1	1	0	0	0	0	0	39	48	1	0	0	1	1	1	1	0	2	3	1	1	1	1	1	1	1	1	1	1	1	1	0	1	1	1	1	1	1	1
174	30	0	0	2	2	1	0	1	0	5	0	1	0	0	1	0	0	20	120	0	0	1	1	1	1	1	0	2	1	4	1	1	1	0	0	0	0	1	0	0	1	0	0	1	0	1	1	0	0
175	70	1	0	2	0	0	1	1	1	4	0	0	0	1	0	0	0	54	192	0	0	1	1	1	1	1	0	3	5	1	1	0	1	0	0	1	0	1	1	0	0	1	0	1	1	1	1	1	0
176	45	0	0	1	0	1	0	1	1	5	0	0	0	0	1	0	0	29	192	0	0	0	1	0	1	0	0	2	5	4	1	0	1	0	0	0	0	1	1	1	1	1	0	1	1	1	1	1	1
177	46	0	0	3	0	1	1	1	1	245	0	1	0	1	1	0	0	45	12	1	0	0	1	1	1	1	0	4	5	5	1	1	1	1	1	1	0	1	1	1	1	1	1	1	1	1	1	1	1
178	27	0	1	3	0	0	0	1	2	5	0	0	0	0	1	0	0	26	20	0	1	0	0	1	1	1	0	3	5	1	1	1	1	1	1	1	1	0	1	1	1	0	1	1	1	1	1	1	1
179	56	1	0	3	0	1	0	0	0	26	0	1	0	0	0	1	0	51	60	1	0	0	1	1	1	1	0	3	3	1	1	0	1	1	1	0	1	1	1	1	1	1	0	0	1	1	1	1	1
180	32	1	1	2	0	1	0	0	2	5	0	0	0	0	1	0	0	24	96	1	0	0	0	0	1	1	0	1	1	1	1	1	1	1	1	0	1	1	1	1	1	0	1	1	1	1	1	1	1
181	65	1	0	2	0	0	0	0	0	24	0	1	0	1	0	0	0	52	156	1	1	0	0	1	1	1	0	2	4	2	0	0	0	0	0	0	0	0	0	0	0	0	0	0	1	0	0	0	0
182	65	1	0	0	3	0	0	0	1	3	0	0	1	0	0	0	0	65	48	0	0	0	0	1	1	1	0	1	4	5	1	1	1	0	0	0	0	0	0	0	0	0	0	0	0	1	1	0	1
183	55	1	0	2	0	1	0	0	1	4	0	0	0	1	0	0	0	50	60	0	0	0	1	1	1	1	0	4	1	5	1	1	1	1	0	0	0	1	1	1	1	0	1	1	1	1	1	1	1
184	65	1	1	3	1	1	0	0	0	124	1	1	0	1	0	0	0	61	48	1	0	0	1	1	1	1	1	2	1	1	1	1	1	0	0	1	0	1	1	1	1	0	0	1	1	1	1	1	1
185	40	1	0	3	0	0	0	1	0	36	0	0	1	0	0	1	0	33	84	1	0	0	1	0	1	0	0	4	5	5	1	1	1	0	0	1	0	1	1	1	1	1	0	1	1	1	1	0	1
186	51	0	1	0	2	0	0	0	1	12	1	1	0	0	0	1	0	50	12	1	0	0	1	1	1	0	0	4	1	1	1	1	1	1	0	1	1	1	1	1	1	1	0	1	1	0	0	0	0
187	67	1	0	3	0	0	1	1	0	4	0	0	0	1	0	0	0	57	120	0	0	0	1	1	1	1	0	4	2	5	0	0	0	0	0	0	0	0	0	0	0	0	0	0	0	0	0	0	0
188	54	0	0	2	2	1	1	0	0	6	0	0	0	0	0	1	0	30	288	0	0	0	1	1	1	1	0	4	5	5	1	1	1	0	0	1	1	1	1	1	0	0	0	0	0	1	1	1	1
189	67	1	0	1	0	1	1	0	1	2	0	1	0	0	0	0	0	67	8	0	0	0	1	1	1	1	0	3	5	2	1	1	1	1	0	0	0	0	1	0	1	1	1	1	1	0	0	1	1
190	74	0	1	1	2	1	0	0	1	245	0	1	0	1	1	0	0	68	72	1	0	0	1	1	1	1	0	2	5	3	1	0	1	0	0	0	0	1	1	1	1	1	1	1	0	1	1	1	1
191	36	0	1	2	0	1	0	0	0	56	0	0	0	0	1	1	0	29	84	1	0	1	1	1	1	0	0	4	1	1	1	1	1	1	0	0	1	1	1	0	1	1	1	1	1	0	0	0	0
192	70	1	0	0	3	0	1	0	0	5	0	0	0	0	1	0	0	43	324	0	1	0	1	1	1	0	0	3	4	3	0	0	0	0	0	0	0	0	0	0	0	0	0	0	0	0	0	0	0
193	50	0	1	2	2	1	0	0	1	6	0	0	0	0	0	1	0	38	144	0	0	0	1	1	1	0	0	3	5	1	1	1	1	0	0	1	0	1	1	1	0	0	0	0	0	0	0	0	1
194	24	0	1	3	1	1	0	0	1	6	0	0	0	0	0	1	0	19	60	0	0	0	1	1	1	1	0	2	2	4	1	1	1	0	0	0	1	1	1	1	1	0	1	1	0	0	0	0	0
195	70	0	1	0	2	1	0	0	1	124	1	1	0	1	0	0	0	50	240	1	0	0	0	1	1	1	0	2	5	5	1	0	1	0	0	0	0	1	0	0	0	0	0	0	0	0	0	0	0
196	29	0	1	3	0	0	1	0	0	56	0	0	0	0	1	1	0	23	72	1	0	0	1	1	1	0	0	4	5	2	1	1	1	1	1	1	0	1	0	1	1	0	0	0	0	1	1	1	1
197	65	1	0	0	1	0	0	1	2	4	0	0	0	1	0	0	0	65	3	0	0	0	1	1	1	1	0	3	3	3	1	1	1	1	1	1	0	1	1	1	1	1	1	1	1	1	1	1	1
198	28	0	0	1	0	1	0	0	2	6	0	0	0	0	0	1	0	25	36	0	0	0	0	0	1	0	0	2	1	1	1	1	0	1	0	0	0	1	0	0	1	0	1	1	1	0	0	0	1
199	70	1	0	2	1	1	1	1	0	23	0	1	1	0	0	0	0	67	36	1	0	0	1	1	1	1	0	3	3	2	1	1	1	0	0	0	0	0	0	1	1	1	1	1	1	1	1	1	1
200	23	0	0	0	2	1	0	1	0	6	0	0	0	0	0	1	0	14	108	0	0	0	1	0	1	1	0	4	4	1	1	1	1	0	0	1	0	1	1	1	0	1	1	1	0	1	1	1	1
201	30	1	0	3	0	0	0	1	0	12	1	1	0	0	0	0	0	27	30	1	0	0	1	1	1	0	0	4	1	4	1	1	0	0	0	1	0	0	0	0	0	1	1	1	0	1	1	1	1
202	20	1	1	2	3	0	0	0	2	1	1	0	0	0	0	0	0	14	72	0	0	0	1	1	1	1	0	2	5	5	1	0	1	0	0	0	0	0	0	0	1	0	0	1	0	1	1	1	0
203	35	1	1	2	0	1	0	0	0	6	0	0	0	0	0	1	0	32	36	0	0	0	1	0	1	1	0	2	3	4	1	0	1	1	1	0	0	1	1	1	0	0	1	0	1	1	1	1	1
204	30	1	0	2	1	1	0	1	0	1	1	0	0	0	0	0	0	25	60	0	0	0	0	1	1	1	0	1	1	1	1	1	1	0	0	1	1	0	1	1	1	1	0	1	0	1	1	1	1
205	45	0	1	2	0	1	1	1	0	56	0	0	0	0	1	1	0	43	24	1	0	0	1	1	1	1	0	2	1	3	1	1	1	0	0	1	0	1	1	1	0	1	1	1	0	1	1	1	1
206	56	1	0	3	1	0	1	1	0	124	1	1	0	1	0	0	0	40	192	1	0	0	1	1	1	1	0	2	5	1	1	1	0	0	0	0	0	0	1	0	1	1	1	1	1	1	1	1	1
207	45	0	1	2	2	1	0	0	2	567	0	0	0	0	1	1	1	25	240	1	0	0	0	1	1	1	0	1	1	3	1	1	1	0	0	0	1	1	1	0	0	0	1	1	0	1	1	1	1
208	31	1	1	3	1	0	1	0	0	14	1	0	0	0	1	0	0	16	180	1	0	0	1	1	1	1	0	2	5	5	1	1	1	0	0	0	0	1	1	1	0	0	0	1	1	1	1	1	1
209	37	0	1	2	2	1	1	0	2	2456	0	1	0	1	1	1	0	30	84	1	1	0	1	1	1	1	0	2	2	1	1	0	1	0	0	1	0	0	1	1	0	0	1	1	0	1	1	1	1
210	43	1	1	2	1	1	0	0	2	12	1	1	0	0	0	0	0	37	72	1	0	0	1	1	1	1	0	2	2	1	1	1	1	0	0	1	1	1	1	1	1	0	1	1	1	1	1	1	1
211	42	1	0	2	0	1	1	1	1	6	0	0	0	0	0	1	0	#NULL!	#NULL!	0	0	0	1	1	1	1	0	4	5	5	1	0	0	0	0	0	0	1	0	0	0	1	0	0	0	0	0	0	0
212	67	0	1	0	2	1	1	0	0	3	0	0	1	0	0	0	0	65	24	0	0	0	1	1	1	1	0	2	5	1	0	0	0	0	0	1	0	1	0	0	0	0	0	0	0	0	1	0	0
213	42	1	0	2	0	1	0	1	2	4	0	0	0	1	0	0	0	26	192	0	0	0	1	1	1	1	0	4	5	5	1	1	1	0	1	0	1	1	1	1	1	1	1	1	0	1	1	1	1
214	48	0	1	3	0	1	0	1	2	2	0	1	0	0	0	0	0	39	108	0	0	1	1	1	1	1	0	2	1	1	1	1	1	1	1	1	1	1	1	1	1	1	0	1	1	0	0	1	1
215	60	1	0	1	0	1	1	1	1	124	1	1	0	1	0	0	0	52	96	1	0	0	1	1	1	1	0	3	5	5	1	1	1	1	0	0	0	1	1	1	1	1	1	1	1	1	1	1	1
216	35	1	0	2	0	0	0	1	2	24	0	1	0	1	0	0	0	19	192	1	0	1	1	1	1	1	0	3	1	4	1	1	1	1	1	1	1	1	1	1	1	1	0	1	1	1	1	1	1
217	61	1	0	3	0	0	1	1	0	24	0	1	0	1	0	0	0	53	96	1	0	0	1	1	1	1	0	3	1	1	1	1	1	0	1	1	1	1	1	1	0	1	1	1	1	1	1	1	1
218	26	0	1	3	1	0	1	0	0	4	0	0	0	1	0	0	0	23	36	0	0	0	1	1	1	0	0	2	5	5	0	0	0	0	0	0	0	0	0	0	0	0	0	0	0	0	0	0	0
219	50	0	0	3	0	1	0	0	0	3	0	0	1	0	0	0	0	49	12	0	0	0	1	1	1	1	0	2	5	5	1	0	1	1	0	0	0	0	1	1	0	0	0	0	0	1	1	0	0
220	31	1	0	3	0	0	0	1	2	3	0	0	1	0	0	0	0	31	5	0	0	0	0	1	1	1	0	1	1	1	1	0	1	0	0	0	0	1	1	1	0	0	1	1	1	1	1	1	1
221	45	0	1	1	0	1	0	0	1	6	0	0	0	0	0	1	0	25	240	0	0	0	1	0	1	1	0	2	5	1	1	1	1	0	0	1	0	1	1	1	0	0	0	0	0	0	0	1	1
222	70	1	0	1	1	0	1	0	0	24	0	1	0	1	0	0	0	64	72	1	0	0	1	1	1	1	0	2	5	3	1	0	0	0	0	0	0	1	0	0	1	1	1	1	0	1	1	1	1
223	40	0	0	1	2	1	1	1	0	3	0	0	1	0	0	0	0	40	6	0	1	0	1	1	1	1	0	2	5	5	1	1	1	0	0	1	0	0	1	1	1	1	0	1	0	1	1	1	0
224	36	0	0	3	0	1	0	1	0	3	0	0	1	0	0	0	0	35	12	0	0	0	1	0	1	1	0	2	5	5	1	1	1	1	0	0	0	1	1	1	0	1	0	1	0	1	1	1	1
225	27	0	0	3	2	0	0	1	0	3	0	0	1	0	0	0	0	25	24	0	0	0	1	1	1	1	0	3	5	5	1	1	0	0	0	1	0	1	1	1	0	1	1	1	0	1	1	1	1
226	23	0	0	0	2	1	0	0	2	3	0	0	1	0	0	0	0	22	12	0	0	0	1	0	1	1	0	2	1	1	1	1	1	0	0	1	1	1	1	1	0	0	1	1	0	1	1	1	1
227	45	0	0	0	2	0	0	1	0	3	0	0	1	0	0	0	0	37	96	0	0	0	1	0	1	1	0	2	5	2	1	1	1	0	0	1	1	1	1	1	1	1	1	1	0	1	1	1	1
228	53	1	0	1	0	1	1	1	1	3	0	0	1	0	0	0	0	52	12	0	0	0	1	1	1	0	0	3	5	5	1	1	1	1	1	1	1	1	1	1	0	1	1	1	1	1	1	1	1
229	30	0	1	2	1	1	0	0	2	3	0	0	1	0	0	0	0	28	24	0	0	0	1	1	1	1	0	2	5	1	1	1	1	1	0	0	0	1	1	1	0	0	0	1	0	1	1	1	0
230	38	0	0	3	0	1	1	1	0	24	0	1	0	1	0	0	0	35	36	1	0	0	1	1	1	1	0	3	1	5	1	1	1	1	1	1	1	1	1	1	0	1	1	1	1	1	1	1	1
231	34	1	1	2	0	1	1	1	0	5	0	0	0	0	1	0	0	33	12	0	0	0	1	1	1	0	1	4	5	1	1	1	1	1	1	0	1	1	1	0	1	1	0	0	1	0	0	1	1
232	60	1	0	3	0	1	1	1	0	24	0	1	0	1	0	0	0	44	192	1	0	0	1	1	1	1	0	2	5	5	1	1	1	1	0	1	0	1	1	1	1	1	1	0	1	1	1	1	1
233	60	0	1	0	2	1	1	1	1	25	0	1	0	0	1	0	0	51	108	1	0	0	1	1	1	1	0	4	5	1	1	1	1	0	0	0	0	1	1	1	1	0	0	0	0	0	0	1	1
234	65	1	0	3	1	0	0	0	0	4	0	0	0	1	0	0	0	61	48	0	0	0	1	1	1	1	0	2	5	4	1	0	1	0	0	1	0	1	1	1	1	1	0	1	1	1	1	1	1
235	70	0	0	3	0	0	0	0	2	3	0	0	1	0	0	0	0	68	24	1	0	0	1	1	1	1	0	2	5	1	1	1	1	1	1	1	0	1	1	1	1	1	0	1	1	1	1	1	1
236	69	1	0	2	0	0	0	0	1	36	0	0	1	0	0	1	0	39	360	1	0	0	1	1	1	0	0	4	5	5	1	1	1	0	0	0	0	1	1	0	1	0	0	1	0	1	1	1	1
237	65	1	0	1	0	0	0	0	0	45	0	0	0	1	1	0	0	64	12	1	0	0	1	0	1	1	0	4	5	4	0	0	0	0	0	0	0	0	0	0	0	0	0	0	0	0	0	0	0
238	50	1	0	2	0	1	0	0	0	246	0	1	0	1	0	1	0	42	96	1	0	1	1	1	1	1	0	4	5	5	1	1	1	0	0	1	0	1	1	1	0	1	0	0	0	1	1	1	1
239	76	0	0	2	1	1	0	0	0	5	0	0	0	0	1	0	0	56	240	0	0	0	0	1	1	0	0	1	1	5	1	0	0	0	0	0	0	0	0	0	0	0	0	0	0	0	0	0	0
240	34	1	1	2	0	0	1	0	0	6	0	0	0	0	0	1	0	33	12	0	0	0	1	1	1	1	0	4	5	5	1	1	1	1	1	1	1	1	1	1	0	0	0	1	0	0	0	0	0
241	70	0	0	1	1	0	1	0	0	25	0	1	0	0	1	0	0	69	12	1	0	0	1	1	1	0	0	4	5	5	1	1	1	0	0	1	0	1	0	0	0	0	0	1	0	1	1	0	0
242	70	0	1	1	2	1	0	0	1	3	0	0	1	0	0	0	0	66	48	0	1	0	1	1	1	1	0	2	5	1	1	1	1	1	1	1	0	1	1	1	1	0	0	1	1	1	1	1	1
243	32	0	0	1	2	1	0	1	2	67	0	0	0	0	0	1	1	26	72	1	0	0	0	0	1	1	0	2	5	1	1	1	1	0	0	1	1	0	1	1	1	1	1	1	0	1	1	1	1
244	45	0	0	1	0	1	1	1	0	46	0	0	0	1	0	1	0	35	120	1	1	1	1	0	1	1	0	3	4	5	1	1	1	1	1	0	0	1	1	1	0	1	0	0	0	0	0	0	0
245	62	0	1	0	1	1	1	0	1	56	0	0	0	0	1	1	0	55	84	1	0	0	1	1	1	1	0	2	5	5	1	1	1	0	0	1	0	1	1	1	0	0	0	1	0	0	0	0	0
246	54	1	1	3	0	0	0	0	2	6	0	0	0	0	0	1	0	17	444	0	0	0	1	1	1	0	0	2	5	1	1	1	1	1	1	1	1	1	1	1	1	0	1	1	1	1	1	1	1
247	18	0	1	1	3	0	1	0	1	6	0	0	0	0	0	1	0	17	12	0	1	0	1	0	1	1	0	2	2	5	1	1	1	0	0	0	0	1	0	0	0	0	0	1	0	0	0	0	0
248	21	0	1	3	1	1	0	0	2	12	1	1	0	0	0	0	0	18	48	1	0	1	1	1	1	0	0	2	5	5	1	1	1	1	1	1	1	1	1	1	1	0	1	1	0	1	1	1	1
249	44	1	0	3	1	1	1	1	1	1	1	0	0	0	0	0	0	40	48	0	0	1	1	1	1	1	0	2	4	1	1	0	1	0	0	1	0	0	1	0	1	1	0	1	0	1	1	1	1
250	29	1	1	3	1	1	0	0	1	1	1	0	0	0	0	0	0	26	32	0	0	0	1	1	1	0	0	2	4	3	1	1	1	0	0	1	1	1	1	1	1	0	0	1	0	1	1	1	1
251	56	0	0	2	2	0	0	0	0	246	0	1	0	1	0	1	0	41	180	1	0	0	1	1	1	0	0	3	3	2	1	1	1	0	0	1	1	1	0	1	0	0	0	0	0	0	0	0	0
252	24	1	1	2	0	1	1	0	0	1	1	0	0	0	0	0	0	19	60	0	1	1	0	1	1	0	0	1	1	1	1	0	0	0	0	0	0	1	1	1	1	0	1	1	0	1	1	1	1
253	22	0	1	3	3	1	0	0	1	25	0	1	0	0	1	0	0	20	24	1	0	0	1	1	1	1	0	4	5	1	1	1	1	0	0	1	1	1	1	1	1	0	0	1	0	1	1	1	1
254	57	0	1	3	1	1	0	1	0	1	1	0	0	0	0	0	0	47	120	0	0	1	1	1	1	1	0	2	1	1	1	1	1	0	0	1	1	1	1	1	0	1	1	1	0	1	1	1	1
255	35	0	0	3	1	1	0	1	2	12	1	1	0	0	0	0	0	32	36	1	0	0	1	1	1	1	0	2	1	1	1	1	1	0	0	0	0	1	1	1	1	1	0	1	0	1	1	1	1
256	25	0	0	3	0	0	0	0	1	12	1	1	0	0	0	0	0	25	9	1	0	0	1	0	1	1	0	2	5	1	1	0	1	1	1	1	0	1	1	1	0	0	0	1	0	0	0	0	0
257	35	0	0	3	1	1	1	1	2	12	1	1	0	0	0	0	0	30	60	1	0	0	1	1	1	0	0	2	3	1	1	1	1	0	0	1	1	0	1	1	1	1	1	1	0	1	1	1	1
258	55	0	0	1	2	1	1	0	2	12	1	1	0	0	0	0	0	45	120	1	0	0	1	1	1	0	0	2	5	1	1	1	1	0	0	1	1	1	1	1	1	0	0	1	0	1	1	1	1
259	30	1	1	1	1	1	0	0	2	12	1	1	0	0	0	0	0	25	54	1	0	0	1	1	1	0	0	3	2	4	1	1	1	0	0	1	1	1	1	1	1	0	0	1	0	1	1	1	1
260	30	0	0	1	1	1	1	1	0	16	1	0	0	0	0	1	0	28	20	1	0	0	1	1	1	0	0	4	5	5	1	0	1	0	0	1	0	1	1	1	1	1	0	1	0	1	1	1	1
261	25	1	1	2	1	0	0	0	1	12	1	1	0	0	0	0	0	22	36	1	0	1	1	0	1	1	0	3	5	1	1	1	1	0	0	1	1	1	1	1	1	0	0	1	0	1	1	1	1
262	45	1	0	2	1	1	1	1	1	124	1	1	0	1	0	0	0	39	72	1	0	0	0	1	1	1	0	1	1	1	1	1	1	0	0	1	1	1	1	1	1	1	1	1	0	1	1	1	1
263	78	0	0	2	0	1	1	1	0	2	0	1	0	0	0	0	0	78	2	0	0	0	1	0	1	1	0	2	4	4	1	1	1	0	1	1	1	1	0	1	0	0	0	0	1	0	0	0	1
264	28	1	0	3	0	0	0	1	2	5	0	0	0	0	1	0	0	28	6	0	0	0	1	1	1	0	0	2	1	1	1	0	1	1	1	1	1	1	1	1	0	1	1	1	1	1	1	0	0
265	63	1	0	3	1	1	0	1	0	25	0	1	0	0	1	0	0	59	48	1	0	0	0	0	1	1	0	2	1	1	1	1	1	0	0	1	1	1	1	0	0	1	1	1	0	1	1	1	0
266	63	1	0	1	1	1	1	1	1	125	1	1	0	0	1	0	0	48	180	1	0	0	0	1	1	0	0	2	1	1	1	0	1	0	0	0	0	1	1	0	0	1	1	1	0	0	0	1	1
267	33	1	1	1	0	1	0	0	2	5	0	0	0	0	1	0	0	28	60	0	0	0	1	0	1	1	0	2	1	1	0	0	1	0	0	0	0	0	1	0	0	0	0	1	1	0	0	0	0
268	59	1	0	0	0	0	1	1	2	12	1	1	0	0	0	0	0	57	24	1	0	0	0	0	1	0	1	1	1	1	1	1	1	1	0	1	0	1	1	1	1	1	1	0	1	1	1	0	0
269	73	1	0	2	1	1	0	1	0	12	1	1	0	0	0	0	0	67	72	1	0	0	1	1	1	1	0	4	5	5	1	1	1	0	0	1	1	1	1	1	1	1	0	1	0	1	1	1	1
270	55	1	0	2	3	0	1	1	2	3	0	0	1	0	0	0	0	55	4	0	0	0	1	0	1	1	0	4	4	5	1	1	1	1	1	1	0	1	1	1	1	1	1	1	1	1	1	1	1
271	45	0	1	2	0	1	0	0	2	4	0	0	0	1	0	0	0	37	96	0	1	0	0	1	1	1	0	1	1	1	1	1	1	1	0	0	0	1	1	1	0	0	1	1	1	1	1	1	1
272	42	0	1	3	0	0	1	1	2	23	0	1	1	0	0	0	0	37	60	1	1	1	1	1	1	1	0	2	1	5	1	1	1	1	0	0	1	1	1	1	1	0	1	1	1	1	1	1	1
273	59	0	1	0	2	0	0	1	2	24	0	1	0	1	0	0	0	54	60	1	0	0	0	0	1	1	0	2	1	1	1	0	1	0	0	1	0	1	1	0	1	1	1	1	0	1	1	1	1
274	40	1	0	0	3	0	1	1	2	25	0	1	0	0	1	0	0	34	72	1	0	0	0	1	1	1	0	1	1	2	1	1	1	0	0	0	0	1	1	1	1	1	1	1	0	1	1	1	1
275	50	0	0	0	2	1	1	1	2	25	0	1	0	0	1	0	0	46	48	1	0	0	0	0	1	1	0	4	5	5	1	1	1	0	0	1	0	1	1	1	1	1	1	1	0	1	1	1	1
276	35	0	0	1	0	1	1	0	0	4	0	0	0	1	0	0	0	26	108	0	1	0	0	1	1	0	0	2	1	1	1	1	1	0	0	1	0	1	1	1	0	0	0	1	0	1	1	1	1
277	22	1	1	0	3	0	0	0	2	24	0	1	0	1	0	0	0	14	96	1	0	0	1	1	1	1	0	2	1	1	0	0	0	0	0	1	0	0	0	0	0	0	1	1	0	0	0	0	0
278	70	0	0	0	2	0	1	0	0	25	0	1	0	0	1	0	0	67	36	1	0	0	0	0	1	1	0	2	1	1	1	0	1	0	0	0	0	1	1	1	1	1	1	1	0	1	1	1	1
279	70	1	0	0	1	1	0	1	2	4	0	0	0	1	0	0	0	53	204	0	0	0	0	1	1	1	0	1	4	3	0	0	0	0	0	0	0	0	0	0	0	1	1	1	0	0	0	1	1
280	50	0	0	1	2	1	1	0	0	5	0	0	0	0	1	0	0	44	72	0	0	0	1	1	1	1	0	4	5	4	1	1	1	0	0	1	1	1	1	1	1	0	1	1	0	1	1	1	1
281	44	0	1	1	3	1	1	0	0	3	0	0	1	0	0	0	0	44	1	0	0	0	1	1	1	1	0	4	5	1	1	1	1	0	0	1	1	1	1	1	1	0	1	1	1	1	1	1	1
282	68	0	0	0	2	1	0	0	2	3	0	0	1	0	0	0	0	53	180	0	0	0	1	1	1	0	0	2	5	5	1	1	1	0	0	0	1	1	1	1	0	0	1	1	0	1	1	1	1
283	58	0	1	2	1	1	0	0	1	3	0	0	1	0	0	0	0	58	4	0	0	0	1	1	1	1	0	3	5	1	1	1	1	0	0	1	0	1	1	1	0	0	0	1	0	1	1	1	1
284	38	0	0	2	2	1	1	1	0	3	0	0	1	0	0	0	0	37	12	0	0	0	1	1	1	0	0	2	5	3	1	1	0	0	0	1	0	0	1	1	0	1	0	1	0	1	1	1	1
285	40	0	0	2	0	0	0	1	0	3	0	0	1	0	0	0	0	40	2	0	0	0	0	1	1	0	0	1	1	2	1	0	0	0	0	0	0	1	1	1	0	1	0	1	1	1	1	0	0
286	66	1	0	0	1	0	0	0	0	3	0	0	1	0	0	0	0	65	12	0	0	0	1	1	1	0	1	3	1	1	0	0	0	0	0	0	0	0	0	0	0	0	0	0	0	0	0	0	0
287	54	0	1	0	2	1	1	1	0	124	1	1	0	1	0	0	0	51	36	1	0	0	1	1	1	0	0	2	4	2	1	1	1	0	0	1	0	1	1	1	1	1	1	1	1	1	1	1	1
288	35	0	0	0	0	1	0	1	1	3	0	0	1	0	0	0	0	35	5	0	0	0	1	1	1	1	0	2	5	1	1	1	1	0	0	1	1	1	1	1	1	1	1	1	0	1	1	1	1
289	23	0	1	1	1	1	1	0	1	4	0	0	0	1	0	0	0	11	144	0	0	0	1	1	1	1	0	2	4	1	1	1	1	0	0	1	1	1	1	1	1	0	1	1	0	0	1	1	1
290	60	1	0	3	1	0	1	1	0	2	0	1	0	0	0	0	0	46	168	0	0	0	1	1	1	1	0	4	5	1	1	1	1	1	1	0	1	1	1	0	0	1	0	1	1	1	1	1	1
291	58	1	1	2	1	0	0	0	2	24	0	1	0	1	0	0	0	51	84	1	0	0	0	0	1	1	1	2	5	1	1	1	1	0	0	1	0	1	1	1	1	0	1	1	0	1	1	1	1
292	60	1	0	2	3	1	0	1	0	24	0	1	0	1	0	0	0	45	180	1	0	0	1	1	1	1	0	3	5	5	1	1	1	1	1	1	1	1	1	1	1	1	1	1	1	1	1	1	1
293	43	1	0	3	0	1	0	1	0	24	0	1	0	1	0	0	0	40	36	1	0	0	1	1	1	1	0	2	5	1	1	1	1	0	0	1	1	1	1	1	1	0	1	1	0	1	1	1	1
294	46	0	0	2	2	1	1	0	0	4	0	0	0	1	0	0	0	42	48	0	1	0	1	1	1	1	0	2	4	4	1	1	1	0	0	1	1	1	1	1	1	1	1	1	0	1	1	1	1
295	45	0	0	3	0	1	0	0	1	2	0	1	0	0	0	0	0	39	72	0	0	0	1	1	1	0	0	3	5	2	1	1	1	0	0	0	0	1	1	1	1	1	1	1	0	1	1	0	0
296	52	0	1	1	2	0	0	0	0	14	1	0	0	0	1	0	0	44	96	1	0	0	0	1	1	0	0	1	1	4	1	1	1	0	0	1	0	1	1	0	1	0	1	1	0	1	1	1	1
297	48	1	0	3	0	1	1	1	0	56	0	0	0	0	1	1	0	44	48	1	1	0	1	1	1	0	0	3	5	1	1	1	1	0	0	1	0	0	1	0	0	0	0	0	0	0	0	1	1
298	29	0	0	3	2	1	1	1	1	6	0	0	0	0	0	1	0	29	3	0	0	0	1	1	1	0	0	3	5	1	1	0	1	0	0	0	0	1	0	0	1	0	0	1	1	1	1	0	1
299	42	1	0	0	1	1	0	1	0	245	0	1	0	1	1	0	0	49	372	1	1	1	1	1	1	0	0	3	5	4	0	0	1	0	0	0	0	0	0	0	0	0	0	0	0	0	0	0	0
300	46	1	0	1	0	1	1	1	0	5	0	0	0	0	1	0	0	39	84	0	0	0	0	1	1	1	0	4	1	5	1	1	1	1	1	1	1	1	1	1	1	1	1	1	1	1	1	1	1
301	36	0	0	1	2	0	1	1	1	3	0	0	1	0	0	0	0	36	8	0	0	0	1	0	1	0	0	2	1	1	1	0	1	0	0	1	1	1	1	1	0	0	0	0	0	1	1	0	0
302	61	0	1	1	2	0	0	1	1	4	0	0	0	1	0	0	0	44	204	0	0	0	0	1	1	1	0	3	5	1	1	1	1	0	0	1	0	1	1	1	0	1	1	1	0	0	0	1	1
303	29	1	1	2	0	1	1	0	0	4	0	0	0	1	0	0	0	19	120	0	0	0	1	1	1	1	0	3	5	5	1	0	1	1	1	1	1	1	1	0	0	0	1	1	1	1	1	1	1
304	60	0	1	1	2	1	0	0	2	24	0	1	0	1	0	0	0	60	96	1	0	0	1	1	1	1	0	2	2	1	1	1	1	0	0	0	0	1	1	1	1	0	1	1	0	1	1	1	1
305	39	1	0	2	0	0	1	1	0	4	0	0	0	1	0	0	0	31	96	0	0	1	1	1	1	1	0	3	2	4	1	1	1	0	0	1	0	1	1	0	1	1	0	1	1	1	1	0	1
306	62	0	0	2	1	1	1	1	0	2	0	1	0	0	0	0	0	60	24	0	0	0	0	1	1	1	0	2	4	4	1	1	1	1	1	1	1	1	1	1	1	1	1	1	1	1	1	0	1
307	47	0	1	1	0	1	1	0	2	24	0	1	0	1	0	0	0	41	72	1	0	0	0	1	1	1	0	1	1	1	1	1	1	1	1	0	1	1	1	1	0	1	1	1	1	1	1	1	1
308	34	0	0	1	3	1	0	1	1	2	0	1	0	0	0	0	0	34	4	0	0	1	1	1	1	1	1	4	4	5	1	1	1	1	1	1	1	1	1	1	1	1	1	1	1	1	1	1	1
309	63	0	0	3	2	1	1	0	1	4	0	0	0	1	0	0	0	38	300	0	0	0	1	1	1	1	0	3	5	1	1	0	1	0	0	1	1	1	1	1	0	0	1	1	0	1	1	1	1
310	72	1	0	1	3	0	1	0	0	3	0	0	1	0	0	0	0	68	48	0	0	0	1	1	1	0	0	4	4	4	1	1	1	0	0	0	1	0	0	1	1	0	1	0	0	0	0	1	1
311	66	0	1	0	3	0	0	0	2	24	0	1	0	1	0	0	0	49	204	1	0	0	0	1	1	1	0	1	1	1	1	1	0	0	0	0	0	1	1	0	0	0	1	1	1	1	1	0	0
312	48	1	0	2	0	1	1	1	1	245	0	1	0	1	1	0	0	37	132	1	1	1	1	1	1	1	0	2	5	1	1	0	1	0	0	1	0	1	1	1	1	0	1	1	1	0	0	0	0
313	40	1	1	0	0	0	1	1	2	4	0	0	0	1	0	0	0	34	72	0	1	0	0	0	1	1	0	2	5	3	1	0	1	0	0	0	0	1	1	0	0	1	1	1	1	1	1	0	1
314	41	1	0	2	0	1	1	1	1	47	0	0	0	1	0	0	1	18	276	1	0	0	0	1	1	1	1	4	4	4	1	1	1	1	1	1	1	0	1	1	1	1	0	0	0	0	1	1	1
315	42	0	0	3	2	0	1	1	0	4	0	0	0	1	0	0	0	31	132	0	0	0	1	1	1	1	0	3	5	5	1	1	1	0	0	1	1	1	1	0	1	1	1	1	0	1	1	1	1
316	75	0	0	0	2	1	0	1	2	5	0	0	0	0	1	0	0	37	96	0	0	0	1	1	1	1	0	3	3	4	1	1	1	0	0	0	1	1	1	1	0	0	1	1	0	1	1	1	1
317	66	1	0	1	1	0	1	0	1	4	0	0	0	1	0	0	0	63	36	0	0	0	1	0	1	1	0	4	5	1	0	0	0	0	0	0	0	1	0	0	0	0	0	0	0	0	0	0	0
318	60	0	0	0	2	0	1	1	1	2	0	1	0	0	0	0	0	54	72	0	0	0	0	1	1	1	0	2	1	2	1	1	1	0	0	1	1	1	1	1	1	1	1	1	0	1	1	1	1
319	#NULL!	0	0	0	2	1	1	0	0	5	0	0	0	0	1	0	0	#NULL!	#NULL!	0	1	0	1	1	1	1	0	4	5	1	0	0	0	0	0	0	0	1	0	0	0	0	0	0	0	0	0	0	0
320	63	1	0	3	0	1	1	0	0	24	0	1	0	1	0	0	0	53	120	1	0	0	1	1	1	1	0	2	4	2	1	1	1	0	0	1	1	0	1	1	0	1	1	0	1	1	1	1	1
321	65	0	0	0	2	1	0	0	0	2	0	1	0	0	0	0	0	45	1	1	0	1	1	1	1	1	0	2	1	1	1	0	0	0	0	0	0	1	0	0	0	0	1	1	0	1	1	1	1
322	49	1	0	3	0	1	1	1	0	4	0	0	0	1	0	0	0	48	12	0	0	0	1	1	1	1	0	2	5	5	1	1	1	1	0	1	1	1	1	1	0	1	1	1	0	1	1	1	1
323	34	1	1	2	1	1	0	0	2	1	1	0	0	0	0	0	0	30	48	0	0	0	1	1	1	1	0	2	4	5	1	1	1	0	0	1	0	0	1	1	0	1	0	1	0	0	0	1	1
324	60	0	0	3	0	1	0	0	0	24	0	1	0	1	0	0	0	56	48	1	0	0	0	1	1	1	0	3	5	1	1	0	1	1	1	1	0	1	0	0	1	0	0	0	0	0	1	0	0
325	60	0	1	1	2	1	0	0	1	24	0	1	0	1	0	0	0	47	156	1	0	0	0	1	1	1	0	3	5	4	1	0	1	0	0	0	0	1	1	0	0	0	0	1	0	0	0	1	1
326	46	0	0	3	0	1	0	1	0	5	0	0	0	0	1	0	0	29	204	0	0	0	1	1	1	0	0	2	5	5	1	0	1	1	1	1	0	1	1	1	0	1	0	1	1	1	1	0	1
327	65	1	0	2	1	0	0	0	1	24	0	1	0	1	0	0	0	60	60	1	0	0	1	1	1	1	0	4	5	5	1	0	0	0	0	0	0	0	1	0	0	0	0	0	0	0	0	0	0
328	58	0	1	2	1	1	0	0	0	24	0	1	0	1	0	0	0	48	120	1	0	0	1	1	1	1	0	4	5	4	1	1	1	0	0	1	1	1	1	1	1	1	1	1	1	1	1	0	1
329	69	0	0	2	1	1	1	1	1	24	0	1	0	1	0	0	0	51	216	1	0	0	1	1	1	0	0	2	5	1	1	1	0	0	0	0	0	0	1	0	0	0	0	1	0	0	0	0	0
330	40	1	0	0	3	0	1	1	2	3	0	0	1	0	0	0	0	40	3	0	0	0	0	1	1	1	0	2	4	4	1	1	1	0	0	1	1	1	1	1	1	1	1	1	1	1	1	1	1
331	63	0	1	1	2	0	0	0	0	3	0	0	1	0	0	0	0	62	12	0	0	0	1	1	1	1	0	3	5	1	1	1	1	0	0	1	1	1	1	1	1	0	1	1	0	1	1	1	1
332	30	0	0	3	0	1	0	1	0	3	0	0	1	0	0	0	0	30	2	0	0	0	1	1	1	1	0	2	4	4	1	1	1	1	1	1	1	1	1	1	1	1	1	1	1	1	1	1	1
333	39	1	0	1	0	1	0	1	1	24	0	1	0	1	0	0	0	29	120	1	0	1	1	1	1	1	1	2	4	3	1	1	0	0	0	1	1	1	1	1	1	1	0	1	1	1	0	0	1
334	45	1	0	0	1	1	1	0	0	25	0	1	0	0	1	0	0	9	432	1	1	0	0	1	1	0	0	1	1	2	1	1	1	0	0	1	1	1	1	1	1	0	1	1	0	0	0	1	1
335	55	1	1	2	0	1	0	0	1	12	1	1	0	0	0	0	0	51	48	1	0	0	0	1	1	1	0	3	4	1	1	1	1	0	0	0	1	1	1	1	1	1	1	1	1	1	1	1	1
336	50	0	0	1	0	1	1	1	2	3	0	0	1	0	0	0	0	50	3	0	0	0	0	1	1	1	0	2	5	1	1	1	1	0	0	1	1	1	1	0	0	1	1	1	0	1	1	0	1
337	70	0	0	0	2	0	0	0	0	5	0	0	0	0	1	0	0	69	12	0	0	0	1	1	1	1	0	2	1	1	1	0	1	0	0	0	0	1	1	1	0	0	1	0	0	0	0	0	0
338	44	1	0	3	0	0	0	1	0	3	0	0	1	0	0	0	0	44	6	0	0	0	0	1	1	1	0	2	4	2	1	1	1	1	0	1	1	1	1	1	1	1	1	1	1	1	1	1	1
339	60	0	0	0	2	1	1	1	1	256	0	1	0	0	1	1	0	40	240	1	0	0	1	1	1	1	0	3	5	1	1	1	1	0	0	0	1	1	1	1	0	1	0	1	0	1	1	1	0
340	62	0	1	1	2	1	0	0	2	25	0	1	0	0	1	0	0	56	72	1	0	0	1	1	1	1	0	3	2	2	1	1	1	0	0	1	1	1	1	1	1	1	1	1	0	1	1	1	1
341	63	1	0	3	1	1	0	0	0	245	0	1	0	1	1	0	0	61	24	1	0	0	0	1	1	1	0	2	4	1	1	1	1	0	0	1	0	1	1	1	1	0	1	1	0	1	1	1	1
342	63	1	0	0	1	1	0	1	0	24	0	1	0	1	0	0	0	56	84	1	0	0	1	1	1	1	0	2	5	3	1	1	1	0	0	0	1	1	1	1	1	1	1	0	0	0	0	1	1
343	65	0	1	0	2	1	0	0	2	2	0	1	0	0	0	0	0	64	12	0	0	0	0	1	1	0	0	2	1	1	1	0	0	0	0	1	0	0	1	1	1	0	1	0	0	1	1	0	0
344	25	1	1	2	0	0	1	0	0	3	0	0	1	0	0	0	0	22	36	0	0	0	1	1	1	0	1	2	5	1	1	0	0	1	1	1	0	1	1	0	1	0	1	1	1	1	1	1	1
345	65	0	0	0	2	1	0	1	2	24	0	1	0	1	0	0	0	62	36	1	0	0	1	1	1	1	0	4	5	3	1	1	1	1	0	1	0	1	1	1	1	1	0	1	1	1	1	1	1
346	69	0	0	3	1	1	0	1	0	24	0	1	0	1	0	0	0	68	12	1	0	0	1	1	1	1	0	4	5	4	1	1	1	1	1	1	1	1	1	1	0	1	1	1	1	1	1	1	1
347	66	1	0	3	0	0	1	1	0	24	0	1	0	1	0	0	0	56	120	1	0	0	1	1	1	1	0	2	5	1	1	1	1	1	1	1	0	1	1	1	1	1	1	1	0	1	1	1	1
348	65	1	0	0	1	0	1	1	1	3	0	0	1	0	0	0	0	65	3	0	0	0	1	1	1	0	0	4	2	5	1	1	1	1	1	1	0	1	1	1	1	0	0	1	1	1	1	1	0
349	75	0	1	2	2	0	1	0	0	24	0	1	0	1	0	0	0	#NULL!	#NULL!	1	1	0	1	1	1	0	0	2	1	5	1	0	1	1	0	0	0	1	0	1	1	1	0	1	0	0	0	0	1
350	46	0	0	0	2	0	1	1	0	4	0	0	0	1	0	0	0	42	48	0	1	0	1	1	1	1	0	2	5	1	1	1	1	0	0	1	1	1	1	1	1	1	1	1	0	1	1	1	1
351	68	1	0	2	0	0	0	0	0	24	0	1	0	1	0	0	0	52	36	1	0	0	1	1	1	1	0	4	5	5	0	0	1	0	0	0	0	0	1	0	0	1	0	0	0	0	0	0	0
352	43	1	0	1	0	0	0	1	1	4	0	0	0	1	0	0	0	41	24	0	0	0	1	0	1	1	0	2	5	5	1	1	1	0	0	0	1	1	1	1	1	1	1	1	1	1	1	1	1
353	45	0	0	1	2	0	1	0	0	24	0	1	0	1	0	0	0	25	240	1	0	0	1	1	1	1	0	3	1	1	1	1	1	0	0	1	1	1	1	1	1	0	0	1	0	1	1	1	1
354	60	1	0	1	1	0	1	1	2	245	0	1	0	1	1	0	0	35	300	1	0	0	0	1	1	1	0	2	5	1	1	1	1	0	0	1	0	1	1	1	1	1	1	1	0	1	1	1	1
355	61	0	0	2	2	1	1	0	0	24	0	1	0	1	0	0	0	34	324	1	0	0	1	1	1	1	0	4	5	5	1	1	1	0	0	1	1	1	1	1	0	0	0	1	0	1	1	1	0
356	54	1	0	2	0	1	1	1	0	24	0	1	0	1	0	0	0	46	96	1	0	0	1	1	1	1	0	4	5	4	1	1	1	1	1	1	1	1	1	1	1	1	1	1	1	1	1	1	1
357	33	1	1	3	0	1	0	0	2	2	0	1	0	0	0	0	0	29	48	0	0	0	1	0	1	0	0	2	1	3	1	1	1	1	1	0	1	1	1	0	1	0	0	1	0	1	1	1	0
358	65	1	0	1	1	0	0	1	2	4	0	0	0	0	0	0	0	60	60	1	0	0	0	0	1	0	0	2	1	1	1	1	1	1	1	1	1	1	0	1	1	1	1	1	1	1	1	1	1
359	50	0	0	3	2	0	1	1	0	3	0	0	1	0	0	0	0	49	12	0	0	0	1	1	1	0	0	2	5	1	1	1	0	0	0	0	0	0	1	0	0	1	0	0	0	0	0	0	0
360	40	0	0	2	2	0	1	1	0	124	1	1	0	1	0	0	0	35	60	1	0	1	1	1	1	1	0	2	5	5	1	1	1	0	0	1	0	1	1	0	1	1	1	1	0	1	1	1	1
361	55	#NULL!	0	0	1	1	1	1	0	47	0	0	0	1	0	0	1	40	180	1	0	0	1	1	1	1	0	3	3	1	1	1	1	0	0	1	0	1	1	1	0	0	0	1	0	1	1	1	1
362	67	1	0	1	1	1	0	1	0	24	0	1	0	1	0	0	0	58	108	1	0	0	1	1	1	0	0	4	5	5	1	1	1	1	1	1	1	0	1	1	1	1	0	1	1	1	1	0	1
363	42	0	0	2	0	1	1	1	0	2	0	1	0	0	0	0	0	32	120	0	1	0	0	1	1	1	0	2	5	2	1	1	1	1	1	1	0	1	1	1	1	1	1	1	1	1	1	1	1
364	65	1	0	2	1	1	1	1	0	24	0	1	0	1	0	0	0	52	156	1	0	0	1	1	1	0	0	4	5	5	1	0	0	0	0	1	1	0	1	1	1	1	0	0	1	1	1	1	1
365	58	1	0	0	0	1	0	1	0	24	0	1	0	1	0	0	0	48	120	1	1	0	1	1	1	1	0	3	1	1	1	1	1	1	0	0	1	1	1	1	1	1	0	0	1	0	0	1	1
366	56	1	0	2	0	1	1	1	0	4	0	0	0	1	0	0	0	31	300	0	0	1	1	1	1	1	0	3	1	4	1	1	1	1	1	1	1	1	1	1	1	1	0	1	1	1	1	1	1
367	32	1	1	3	0	1	1	1	0	3	0	0	1	0	0	0	0	32	4	0	1	0	1	1	1	1	0	3	4	1	1	1	1	1	1	1	1	1	1	1	1	1	0	1	0	1	1	1	1
368	29	1	0	1	3	0	#NULL!	1	2	4	0	0	0	1	0	0	0	17	144	0	0	0	1	1	1	1	0	3	5	2	1	1	1	1	1	1	1	1	1	1	1	1	1	1	1	1	1	1	1
369	68	1	0	0	1	1	0	0	1	245	0	1	0	1	1	0	0	61	84	1	0	0	1	1	1	0	0	4	1	3	1	1	1	0	0	0	0	1	1	0	1	0	0	1	0	1	0	0	1
370	52	1	0	3	0	1	0	1	2	24	0	1	0	1	0	0	0	44	96	1	0	0	0	1	1	1	0	2	5	1	1	1	1	1	1	1	1	1	1	1	1	1	1	1	1	1	1	1	1
371	49	1	0	3	0	0	0	0	1	4	0	0	0	1	0	0	0	44	60	0	1	0	1	1	1	1	0	2	5	2	1	1	1	1	0	1	0	0	1	0	1	0	0	1	1	1	1	1	1
372	45	0	1	1	0	1	0	1	0	6	0	0	0	0	0	1	0	43	24	0	0	0	0	0	1	0	0	1	1	1	1	1	1	0	0	1	1	1	1	0	1	0	1	1	0	1	1	1	1
373	55	0	0	1	2	1	1	1	0	4	0	0	0	1	0	0	0	36	288	0	0	0	1	0	1	1	0	3	1	1	1	1	1	0	0	1	1	1	1	1	1	1	1	0	1	1	1	1	1
374	48	0	1	1	3	1	0	0	2	4	0	0	0	1	0	0	0	33	180	0	0	0	1	1	1	1	0	2	4	3	1	0	1	1	0	1	0	1	1	1	1	0	0	1	1	1	1	1	1
375	48	0	1	1	2	1	0	1	2	24	0	1	0	1	0	0	0	43	60	1	0	0	1	1	1	1	0	2	1	1	1	0	0	0	0	1	1	1	1	1	1	1	1	1	0	1	1	1	1
376	75	0	1	0	2	1	0	0	0	5	0	0	0	0	1	0	0	70	60	0	0	0	1	1	1	1	0	2	5	4	0	0	0	0	0	0	0	1	1	0	0	0	0	0	0	0	0	0	0
377	57	0	0	3	0	1	0	1	0	2	0	1	0	0	0	0	0	54	36	0	0	1	1	1	1	1	0	4	5	4	1	1	1	1	1	1	1	1	1	1	1	1	0	1	0	1	1	0	1
378	30	0	0	1	2	0	0	1	1	3	0	0	1	0	0	0	0	30	5	0	0	0	1	1	1	1	0	4	5	3	1	0	1	0	0	0	1	1	1	0	0	1	0	1	0	1	1	1	1
379	50	1	0	0	1	1	0	0	0	2	0	1	0	0	0	0	0	50	1	0	0	0	1	1	1	0	0	4	1	4	1	0	0	0	0	0	0	0	0	0	0	0	0	0	0	0	0	0	0
380	60	0	0	3	2	1	1	0	0	24	0	1	0	1	0	0	0	50	120	1	0	0	1	1	1	0	0	4	4	1	1	1	1	0	0	1	1	1	1	1	1	1	1	1	0	1	1	1	0
381	55	1	0	3	1	1	1	1	1	124	1	1	0	1	0	0	0	38	204	1	0	1	1	1	1	0	0	1	1	1	1	1	1	1	1	0	0	1	1	1	0	1	1	1	1	1	1	1	1
382	65	0	0	0	2	0	0	1	1	3	0	0	1	0	0	0	0	45	240	1	0	1	0	0	1	0	0	4	5	3	1	1	1	0	0	0	1	1	0	1	1	1	1	1	0	1	1	1	1
383	45	0	0	0	2	1	1	1	1	27	0	1	0	0	0	0	1	30	180	1	0	0	0	1	1	1	0	2	2	1	1	0	1	0	0	1	1	0	0	1	0	1	1	1	0	1	1	1	0
384	50	0	1	0	2	1	0	1	2	2	0	1	0	0	0	0	0	34	192	0	0	0	0	1	1	1	0	3	2	3	1	1	1	0	0	1	1	1	1	1	1	1	1	1	0	0	0	1	1
385	63	1	0	3	3	1	1	0	0	45	0	0	0	1	1	0	0	50	156	1	1	1	1	1	1	1	0	2	5	1	1	1	1	0	0	1	0	1	1	1	0	1	1	1	1	1	1	1	1
386	50	0	1	3	0	1	0	0	1	2	0	1	0	0	0	0	0	48	48	0	0	0	0	1	1	1	0	4	3	1	1	0	1	1	1	0	0	1	1	1	1	0	1	1	1	1	1	0	1
387	40	0	0	2	2	1	1	1	0	3	0	0	1	0	0	0	0	40	7	0	0	0	1	1	1	0	0	2	5	5	1	1	1	0	0	1	1	1	1	1	1	1	1	1	1	1	1	1	1
388	23	1	1	2	1	1	0	0	0	5	0	0	0	0	1	0	0	20	36	0	0	0	1	0	1	1	0	2	1	1	1	0	1	0	0	1	0	1	1	1	0	0	0	1	0	1	1	1	1
389	45	0	0	1	2	1	0	1	1	25	0	1	0	0	1	0	0	45	1	1	0	0	1	1	1	0	0	4	5	5	1	1	1	0	0	1	1	1	1	1	1	1	1	1	0	1	1	0	0
390	57	0	0	0	2	1	0	1	2	4	0	0	0	1	0	0	0	42	180	0	0	0	1	1	1	1	0	3	5	1	1	1	1	0	0	1	0	1	1	1	1	1	0	0	0	0	0	0	1
391	48	0	0	1	2	1	1	1	1	245	0	1	0	1	1	0	0	33	180	1	0	0	1	1	1	1	0	4	2	5	1	1	1	0	0	1	1	1	1	1	1	1	0	1	0	1	1	1	1
392	28	0	0	2	3	1	0	1	2	3	0	0	1	0	0	0	0	27	12	0	0	0	1	1	1	0	0	2	4	1	1	1	1	1	0	1	1	1	1	1	1	1	1	1	0	1	1	1	1
393	40	0	0	1	2	0	1	1	1	2	0	1	0	0	0	0	0	25	180	0	0	0	1	1	1	1	0	4	4	5	1	1	1	0	0	0	0	0	1	0	0	1	0	1	0	1	1	0	1
394	52	0	1	1	2	1	0	0	2	24	0	1	0	1	0	0	0	37	180	1	0	1	1	1	1	1	0	1	1	1	1	1	1	0	0	0	1	1	1	1	0	1	1	0	0	0	1	1	1
395	74	1	0	1	1	1	0	0	1	2	0	1	0	0	0	0	0	72	24	0	0	0	1	1	1	1	0	4	1	4	1	1	1	0	0	1	0	0	0	1	1	0	1	1	0	1	1	0	0
396	70	0	0	2	1	1	0	1	1	24	0	1	0	1	0	0	0	40	360	1	0	0	1	1	1	1	0	3	5	1	1	1	1	0	0	1	0	1	1	0	1	1	1	1	0	0	0	1	1
397	39	0	1	1	2	1	0	1	0	3	0	0	1	0	0	0	0	39	4	0	0	0	1	1	1	0	0	2	5	5	1	0	0	0	0	0	0	1	1	0	0	1	1	1	0	1	1	1	1
398	60	0	0	0	2	0	1	1	1	3	0	0	1	0	0	0	0	60	7	0	0	0	1	1	1	1	0	4	4	2	1	1	1	1	1	1	1	1	1	1	1	1	1	1	1	1	1	1	1
399	60	0	1	0	2	0	1	1	0	235	0	1	1	0	1	0	0	50	120	1	0	0	1	1	1	0	0	2	2	1	1	0	0	0	0	0	1	0	0	0	0	0	0	0	0	0	0	0	0
400	58	1	0	3	0	1	1	1	0	24	0	1	0	1	0	0	0	48	144	1	0	0	1	1	1	0	0	3	3	3	1	0	1	0	1	1	1	1	1	1	1	1	1	1	1	1	0	1	1
401	53	0	0	3	0	1	1	1	0	24	0	1	0	1	0	0	0	43	120	1	0	1	1	1	1	0	0	2	5	4	1	1	1	1	1	1	0	1	1	1	1	1	1	0	1	1	1	1	1
402	67	1	0	3	1	1	0	1	0	2	0	1	0	0	0	0	0	59	96	0	0	0	1	1	1	1	0	2	5	1	1	1	1	0	0	1	0	1	1	1	0	1	0	0	1	0	0	1	1
403	65	1	1	0	1	1	1	1	1	4	0	0	0	1	0	0	0	63	20	0	0	0	1	1	1	0	0	3	3	4	1	1	1	0	0	1	0	1	0	1	0	0	0	0	0	0	0	0	0
404	35	1	1	3	0	1	1	0	1	3	0	0	1	0	0	0	0	35	2	0	1	0	1	0	1	1	0	3	2	3	1	0	1	0	0	0	0	1	1	1	0	1	0	1	0	1	1	1	1
405	60	0	0	0	2	1	0	0	0	2	0	1	0	0	0	0	0	40	240	0	0	0	1	1	1	1	0	4	5	2	1	0	1	0	0	0	0	0	0	0	0	0	0	0	0	0	0	0	0
406	38	0	0	2	2	1	0	1	1	3	0	0	1	0	0	0	0	33	60	0	0	0	1	1	1	0	0	2	5	5	1	1	1	0	0	1	1	1	1	1	0	1	0	1	0	1	1	1	1
407	57	0	1	3	0	1	1	0	0	2	0	1	0	0	0	0	0	54	36	0	0	0	0	1	1	0	0	2	3	2	1	1	1	1	1	1	0	1	1	1	1	1	1	1	1	1	1	1	1
408	65	1	0	0	1	0	0	0	0	3	0	0	1	0	0	0	0	28	444	1	0	0	1	1	1	0	0	4	2	1	1	0	1	0	0	0	0	1	0	0	0	0	0	0	1	1	1	0	0
409	70	0	0	0	2	1	1	0	2	24	0	1	0	1	0	0	0	40	360	1	0	0	1	1	1	1	0	3	5	5	1	0	0	0	0	0	1	1	0	0	0	0	0	0	0	0	0	0	0
410	35	0	0	1	0	0	0	1	1	3	0	0	1	0	0	0	0	35	4	0	0	0	0	1	1	1	0	2	1	4	1	1	1	1	1	1	1	1	1	1	1	1	1	1	1	1	1	1	1
411	38	0	0	1	2	0	1	1	0	3	0	0	1	0	0	0	0	38	6	0	0	0	1	1	1	1	0	2	2	1	1	1	1	0	0	0	1	1	0	1	0	1	1	1	0	1	1	1	1
412	20	0	1	3	3	1	1	0	0	3	0	0	1	0	0	0	0	20	6	0	0	1	1	1	1	1	0	3	5	1	1	0	1	0	0	1	1	1	0	0	0	0	0	1	0	0	0	0	0
413	55	0	1	3	2	1	1	0	1	124	1	1	0	1	0	0	0	38	204	1	0	1	1	1	1	0	0	2	5	1	0	1	0	0	0	0	0	0	1	0	0	1	0	0	0	1	0	1	1
414	45	1	0	1	3	1	1	1	2	3	0	0	1	0	0	0	0	45	3	0	0	0	1	1	1	1	0	2	5	1	1	1	1	0	0	1	1	1	1	1	1	1	1	1	1	1	1	1	1
415	45	1	0	0	1	1	0	0	1	12	1	1	0	0	0	2	0	#NULL!	#NULL!	1	0	0	1	1	1	1	0	2	5	1	1	1	1	0	0	1	0	1	1	1	1	0	1	1	0	1	1	1	1
416	42	0	1	2	1	1	1	0	0	3	0	0	1	0	0	0	0	32	360	0	0	0	1	1	1	1	0	2	5	4	1	1	1	0	1	1	0	0	1	1	1	1	1	0	0	0	0	1	1
417	45	0	0	2	0	1	1	1	0	4	0	0	0	1	0	0	0	41	48	0	0	0	0	1	1	1	0	3	4	5	1	1	1	1	1	1	1	1	1	1	1	1	0	0	1	1	0	0	1
418	38	1	1	3	0	1	1	0	0	12	1	1	0	0	0	0	0	28	120	1	0	0	1	1	1	0	0	2	5	3	1	1	1	1	1	1	1	1	1	1	1	0	1	1	1	1	1	1	1
419	65	1	0	1	1	0	0	1	2	124	1	1	0	1	0	0	0	43	110	1	0	0	1	1	1	0	0	3	5	1	1	1	1	0	0	1	0	1	1	1	0	1	1	1	0	1	1	1	1
420	30	1	1	3	1	1	0	0	1	12	1	1	0	0	0	0	0	24	72	1	0	0	1	1	1	1	0	2	1	1	1	0	1	0	0	0	1	1	1	1	0	0	1	1	0	1	1	1	1
421	38	0	0	3	0	1	0	1	1	24	0	1	0	1	0	0	0	28	120	1	0	0	1	1	1	1	0	2	2	2	1	1	0	0	0	1	0	0	0	0	0	1	0	1	1	1	1	1	1
422	35	1	0	1	1	1	0	1	2	12	1	1	0	0	0	0	0	27	96	1	0	0	1	1	1	1	0	2	4	2	1	1	1	0	0	0	0	1	1	1	1	1	0	1	0	1	1	1	1
423	18	0	1	1	3	0	0	0	1	5	0	0	0	0	1	0	0	12	96	0	0	0	1	0	1	0	0	4	5	5	1	0	1	0	0	0	0	0	0	1	0	0	0	0	0	0	0	0	0
424	25	1	1	0	1	0	0	0	2	56	0	0	0	0	1	1	0	19	72	1	1	0	0	1	1	0	0	2	1	1	0	0	1	0	0	0	0	1	1	1	0	0	1	1	0	1	1	1	1
425	47	0	1	1	2	1	1	1	0	127	1	1	0	0	0	0	1	35	144	1	0	0	1	1	1	0	0	2	4	1	1	1	1	0	0	1	0	1	1	1	1	1	1	1	0	0	0	1	1
[truncated: 72 more columns]
